# Supplementary material for: The applicability of commonly used predictive scoring systems in Indigenous Australians with sepsis: An observational study
Source: PLoS One. 2020 Jul 22;15(7):e0236339. doi: 10.1371/journal.pone.0236339 (PMC7375531; doi:10.1371/journal.pone.0236339)
Supplement: S1 Dataset — (XLSX) [file pone.0236339.s001.xlsx]

## Sheet: Sheet1
Studynumber	age	died	diedlater	gender_m	atsi_y	aboriginal	tsi	both	postcode	from_iht	from_ed	from_nh	from_surg	from_ward	etoh4std_day	smoker	hx_sepsis	hx_cvs	hx_resp	hx_renal	hx_haemca	hx_gi	hx_diabetes	hx_metca	hx_immunocomp	admit_night	bmi	recent_arrest	site_lungs	site_gu	site_neuro	site_bone_jt	site_softtissue	site_abdomen	site_other	sore_throat	gram_negative	gram_positive	bacterial	fungal	viral	other_organism	resistant_bug	bacteraemia	no_organisms	ecoli	saureus	mrsa	paeruginosa
1	32	1	0	0	1	1	0	0	4870	0	0	0	0	1	0	1	0	1	0	1	0	0	1	0	0	1	21	0	0	0	0	0	1	0	0	0	0	1	1	0	0	0	0	0	1	0	0	0	0
2	67	0	0	0	1	0	0	1	4870	0	0	0	0	1	0	0	0	0	0	1	0	0	0	0	0	1	34	0	1	0	0	0	0	0	0	0	0	0	0	0	0	0	0	0	0	0	0	0	0
3	45	0	1	0	0	0	0	0	4873	1	0	0	0	0	0	1	1	0	0	0	0	0	0	0	0	1	36	0	0	0	0	0	1	0	0	0	1	0	1	0	0	0	0	0	1	0	0	0	1
4	41	0	0	1	1	1	0	0	4895	1	0	0	0	0	1	1	0	0	0	0	0	0	0	0	0	1	29	0	1	0	0	0	0	0	0	0	1	0	1	0	0	0	0	1	1	0	0	0	0
5	47	0	0	1	1	1	0	0	4870	0	0	0	0	1	0	0	0	0	0	0	0	0	0	0	0	0	31	0	1	0	0	0	0	0	0	0	0	0	0	0	0	0	0	0	0	0	0	0	0
6	60	0	0	1	0	0	0	0	4869	0	1	0	0	0	0	0	1	0	0	0	0	0	0	0	0	1	29	0	0	0	0	0	1	0	0	0	0	0	0	0	0	0	0	0	0	0	0	0	0
7	83	0	0	1	0	0	0	0	4860	1	0	0	0	0	0	0	0	1	0	0	0	0	0	0	0	1	26	0	0	0	0	0	0	0	1	0	0	1	1	0	0	0	0	1	1	0	1	0	0
8	53	0	1	1	1	1	0	0	4871	0	1	0	0	0	1	1	1	0	0	1	0	1	0	0	0	1	15	0	0	1	0	0	0	0	0	0	1	0	1	0	0	0	1	0	1	0	0	0	0
9	61	0	0	0	0	0	0	0	4870	0	0	0	0	1	0	0	0	0	0	0	0	0	1	0	1	0	40	0	0	0	0	0	0	1	0	0	1	1	1	0	0	0	0	0	2	0	1	0	1
10	26	0	0	1	1	0	0	1	4870	0	1	0	0	0	1	1	0	0	0	0	0	0	1	0	0	1	21	0	0	0	0	0	0	0	1	0	1	1	1	0	0	0	0	1	2	0	1	0	0
11	53	0	1	0	1	1	0	0	4892	1	0	0	0	0	1	1	1	0	0	0	0	0	1	0	0	0	43	0	1	0	0	0	0	0	0	0	1	1	1	0	0	0	0	0	2	0	1	0	0
12	57	0	1	0	1	1	0	0	4870	0	1	0	0	0	1	1	1	1	0	0	0	0	1	0	0	1	24	0	1	0	0	0	0	0	0	0	1	0	1	0	1	0	0	0	2	0	0	0	1
13	50	0	0	1	1	1	0	0	4880	1	0	0	0	0	1	0	0	1	0	1	0	1	1	0	0	1	26	0	0	0	0	0	0	0	0	0	0	0	0	0	0	0	0	0	0	0	0	0	0
14	78	0	1	1	0	0	0	0	4888	1	0	0	0	0	0	1	1	0	0	0	0	0	0	0	0	1	35	0	0	1	0	0	0	0	0	0	1	0	1	0	0	0	0	1	1	0	0	0	1
15	57	0	0	0	1	1	0	0	4871	1	0	0	0	0	1	0	0	1	0	0	0	0	1	0	0	1	21	0	0	1	0	0	0	1	0	0	1	0	1	0	0	0	0	0	1	0	0	0	0
16	77	0	1	1	0	0	0	0	4873	0	0	0	0	1	0	1	0	1	0	1	1	0	0	0	0	0	26	0	0	1	0	0	0	0	0	0	1	0	1	0	0	0	0	1	1	0	0	0	0
17	70	0	0	0	0	0	0	0	4883	1	0	0	0	0	0	1	1	1	0	0	0	0	0	0	0	1	43	0	1	0	0	0	0	0	0	0	0	0	0	0	0	0	0	0	0	0	0	0	0
18	66	0	0	1	1	1	0	0	4880	0	0	0	0	1	1	1	1	0	1	0	0	0	1	0	0	0	18	0	0	0	0	1	0	0	0	0	0	0	0	0	0	0	0	0	0	0	0	0	0
19	61	0	1	1	1	0	1	0	4870	1	0	0	0	0	0	1	0	1	1	0	0	0	1	0	0	0	41	0	0	0	0	0	1	0	0	0	0	0	0	0	0	0	0	0	0	0	0	0	0
20	69	0	1	1	0	0	0	0	4870	0	0	0	0	1	0	1	0	1	0	0	1	0	1	0	0	1	24	0	1	0	0	0	0	0	0	0	0	0	0	0	0	0	0	0	0	0	0	0	0
21	69	0	0	0	0	0	0	0	4870	0	0	0	0	1	0	0	0	0	0	0	0	0	0	0	0	0	35	0	0	1	0	0	0	0	0	0	1	0	1	0	0	0	0	0	1	1	0	0	0
22	67	0	1	1	1	1	0	0	4874	0	0	0	0	1	0	0	1	1	0	0	0	0	1	0	0	1	28	0	0	0	0	0	1	0	0	0	0	1	1	0	0	0	0	0	1	0	0	0	0
23	42	0	0	1	0	0	0	0	4880	1	0	0	0	0	0	0	0	1	0	0	0	0	1	0	0	0	26	0	0	0	0	0	0	0	0	0	0	0	0	0	0	0	0	0	0	0	0	0	0
24	67	0	1	0	1	0	1	0	4870	0	1	0	0	0	0	0	1	0	1	1	0	0	1	1	0	1	37	0	0	0	0	0	1	0	0	0	0	1	1	0	0	0	0	1	1	0	0	0	0
25	53	0	0	0	1	0	1	0	4870	0	1	0	0	0	0	1	0	0	0	1	0	0	1	0	0	1	36	0	0	0	0	0	1	0	0	0	0	1	1	0	0	0	0	0	1	0	0	0	0
26	54	0	1	0	1	1	0	0	4868	0	1	0	0	0	0	0	0	1	0	1	0	0	1	0	0	0	37	0	1	0	0	0	1	0	0	0	1	0	1	0	0	0	0	0	1	0	0	0	1
27	73	0	1	1	0	0	0	0	4883	0	0	0	0	1	0	0	1	1	0	0	0	0	0	0	0	1	27	0	1	0	0	0	0	0	1	0	0	0	0	0	0	0	0	0	0	0	0	0	0
28	43	0	0	0	0	0	0	0	4865	0	1	0	0	0	0	1	0	0	0	0	0	1	0	0	1	0	39	0	1	0	0	0	0	0	0	0	1	0	1	0	0	0	0	0	1	0	0	0	0
29	57	0	0	0	0	0	0	0	4880	1	0	0	0	0	0	0	1	0	0	1	0	1	1	0	0	1	32	0	1	0	0	0	0	0	0	0	0	1	1	0	0	0	0	1	1	0	1	0	0
30	37	0	0	0	1	1	0	0	4895	1	0	0	0	0	1	1	0	0	1	0	0	0	0	0	0	1	20	0	1	0	0	0	0	0	0	0	1	0	1	0	0	0	0	0	1	0	0	0	0
31	41	0	1	1	1	1	0	0	4892	1	0	0	0	0	1	1	1	1	0	1	0	0	1	0	0	1	22	0	0	0	0	0	0	0	1	0	0	0	0	0	0	0	0	0	0	0	0	0	0
32	61	0	0	0	1	1	0	0	4860	1	0	0	0	0	0	1	1	0	0	0	0	0	0	0	1	0	33	0	0	0	0	0	1	0	0	0	0	0	0	0	0	0	0	0	0	0	0	0	0
33	29	0	0	0	0	0	0	0	4881	0	1	0	0	0	0	0	0	0	0	0	0	0	0	0	0	1	24	0	1	0	0	0	0	0	0	0	1	0	1	0	0	0	0	1	2	1	0	0	1
34	47	0	1	1	1	0	1	0	4876	1	0	0	0	0	0	1	1	0	0	1	0	0	1	0	0	0	27	0	0	0	0	0	0	0	1	0	1	0	1	0	0	0	0	1	1	0	0	0	0
35	61	0	1	1	1	0	1	0	4875	0	0	0	0	1	0	0	1	0	0	1	0	0	1	0	0	0	29	0	0	0	0	0	0	0	1	0	0	0	0	0	0	0	0	0	0	0	0	0	0
36	66	0	1	0	1	1	0	0	4880	1	0	0	0	0	1	1	0	1	1	0	0	1	0	0	0	1	19	0	1	0	0	0	0	0	0	0	0	1	1	0	0	0	0	0	1	0	0	0	0
37	28	0	1	1	1	0	1	0	4854	1	0	0	0	0	0	0	0	1	1	0	0	0	1	0	0	0	67	0	0	1	0	0	0	0	0	0	1	1	1	0	0	0	1	0	2	0	0	0	1
38	41	0	0	0	1	0	0	1	4874	0	1	0	0	0	0	1	0	1	1	0	1	0	0	0	0	1	59	0	1	0	0	0	0	0	0	0	1	0	1	0	0	0	0	0	3	0	0	0	1
39	71	0	0	1	0	0	0	0	4870	0	1	0	0	0	0	1	1	0	0	0	0	0	0	0	0	0	23	0	0	0	0	0	0	0	1	0	1	0	1	0	0	0	0	1	5	0	0	0	0
40	51	0	1	1	1	0	0	1	4860	0	0	0	0	1	0	1	0	1	0	0	0	0	0	0	0	1	31	0	0	1	0	0	0	0	1	0	0	1	1	0	0	0	0	1	2	0	1	0	0
41	40	0	0	1	0	0	0	0	4870	0	1	0	0	0	1	1	0	0	0	0	0	0	0	0	0	1	24	0	0	0	0	0	1	0	0	0	0	1	1	1	0	0	0	1	3	0	1	0	0
42	52	0	0	1	0	0	0	0	4860	1	0	0	0	0	0	1	0	0	0	0	0	0	0	0	0	1	29	0	0	0	0	0	1	0	0	0	0	1	1	0	0	0	1	1	1	1	0	0	0
43	78	0	0	1	0	0	0	0	4879	0	0	0	0	1	0	1	0	1	0	0	0	0	1	0	0	1	36	0	0	0	0	0	0	1	0	0	1	0	1	0	0	0	0	1	1	1	0	0	0
44	72	1	0	0	0	0	0	0	4870	0	1	0	0	0	0	0	0	1	1	1	0	0	0	0	0	1	29	0	0	0	0	0	0	0	1	0	0	1	1	0	0	0	0	1	1	0	1	0	0
45	52	0	0	1	1	0	0	1	4874	0	0	0	0	1	0	0	0	0	0	1	0	0	1	0	0	0	43	0	0	0	0	0	0	0	1	0	1	0	1	0	0	0	0	1	1	0	0	0	0
46	54	0	1	0	1	0	0	1	4892	1	0	0	0	0	0	1	1	1	0	0	0	1	1	0	0	1	25	0	0	0	0	0	1	0	0	0	0	1	1	0	0	0	0	0	1	0	0	0	0
47	42	0	0	1	0	0	0	0	4869	0	1	0	0	0	0	0	1	0	0	0	0	0	0	0	0	1	20	0	0	0	1	0	1	0	0	0	1	0	1	0	0	0	0	1	1	1	0	0	0
48	58	0	1	0	0	0	0	0	4878	0	1	0	0	0	0	1	0	0	0	0	0	0	0	1	0	0	23	0	1	0	0	0	0	0	0	0	0	1	1	0	0	0	0	0	1	0	0	0	0
49	23	0	1	0	1	1	0	0	4876	0	0	0	0	1	0	0	1	0	0	1	0	0	0	0	1	0	25	0	1	0	0	0	0	0	0	0	0	0	0	1	0	0	0	0	1	0	0	0	0
50	40	0	0	0	1	0	1	0	4875	0	1	0	0	0	1	1	1	1	0	0	0	0	1	0	0	0	22	0	0	0	0	0	1	0	0	0	0	1	1	0	0	0	0	1	1	0	1	0	0
51	58	1	0	1	0	0	0	0	4860	1	0	0	0	0	0	1	0	1	1	0	0	1	1	0	0	1	54	0	1	0	0	0	0	0	0	0	0	0	0	0	1	0	0	0	1	0	0	0	0
52	73	0	1	1	0	0	0	0	4868	0	0	0	0	1	0	1	0	1	0	0	1	1	1	1	1	1	27	0	0	0	0	0	1	0	0	0	1	0	1	0	0	0	0	1	1	0	0	0	1
53	28	0	0	1	1	0	1	0	4876	1	0	0	0	0	0	0	0	1	0	1	0	0	0	0	0	1	27	0	0	0	0	0	1	0	0	0	0	1	1	0	0	0	0	1	1	0	1	0	0
54	70	0	0	1	0	0	0	0	4880	1	0	0	0	0	1	0	0	0	0	0	0	1	0	0	0	1	28	0	0	0	0	0	0	1	0	0	1	0	1	0	0	0	0	0	2	0	0	0	0
55	67	1	0	0	0	0	0	0	4880	0	0	0	0	1	0	1	0	0	0	0	0	0	0	0	0	1	27	1	1	0	0	0	0	0	0	0	0	0	0	0	0	0	0	0	0	0	0	0	0
56	49	0	1	1	0	0	0	0	4895	1	0	0	0	0	1	1	0	0	0	0	1	0	0	1	1	0	16	0	1	0	0	0	0	0	0	0	1	0	1	0	0	0	0	0	1	0	0	0	1
57	55	0	1	1	1	1	0	0	4873	1	0	0	0	0	1	1	1	1	1	0	0	0	0	0	0	1	21	0	0	0	0	0	0	1	0	0	1	0	1	0	0	0	0	1	1	0	0	0	0
58	22	0	0	0	0	0	0	0	4868	0	1	0	0	0	0	0	0	0	0	0	0	0	0	0	0	0	28	0	0	1	0	0	0	0	0	1	1	0	1	0	0	0	0	1	1	1	0	0	0
59	69	0	0	1	0	0	0	0	4870	0	1	0	0	0	0	0	0	0	0	0	0	0	0	0	0	1	29	0	0	1	0	0	0	1	0	0	1	0	1	0	0	0	0	1	1	0	0	0	0
60	45	0	0	1	1	1	0	0	4870	0	0	0	0	1	0	0	0	0	1	0	0	0	0	0	1	1	16	0	0	0	0	0	0	1	0	0	0	0	0	0	1	0	0	0	1	0	0	0	0
61	27	0	0	0	0	0	0	0	4870	0	0	0	0	1	0	0	0	0	0	0	0	0	0	1	1	1	18	0	1	1	0	0	0	0	0	0	1	0	1	0	0	0	0	1	2	1	0	0	1
62	55	0	1	1	1	1	0	0	4895	1	0	0	0	0	1	1	0	0	0	0	0	0	0	1	1	1	19	0	1	0	0	0	0	0	0	0	0	0	0	0	0	0	0	0	0	0	0	0	0
63	33	0	0	0	0	0	0	0	4868	0	1	0	0	0	0	1	1	1	0	0	0	1	0	0	0	1	21	0	0	1	0	0	0	0	1	0	0	1	1	0	0	0	1	1	1	0	0	1	0
64	65	0	0	1	0	0	0	0	4870	1	0	0	0	0	1	1	0	1	0	0	0	0	1	0	0	0	33	0	1	0	0	0	0	0	0	0	1	1	1	0	0	0	0	1	2	0	1	0	0
65	40	0	1	0	0	0	0	0	4881	0	0	0	0	1	0	1	0	1	1	0	0	1	0	0	0	1	20	0	0	0	0	0	0	0	1	0	0	1	1	0	0	0	0	1	2	0	0	0	0
66	54	0	0	1	0	0	0	0	4860	1	0	0	0	0	1	1	1	0	1	0	0	0	0	0	0	1	26	0	1	0	0	0	0	0	0	0	1	0	1	0	0	0	0	1	2	0	0	0	0
67	51	0	0	1	1	1	0	0	4880	1	0	0	0	0	0	0	1	1	0	0	0	0	1	0	0	0	31	1	0	0	0	1	1	0	0	0	0	1	1	0	0	0	0	1	1	0	1	0	0
68	47	0	0	0	0	0	0	0	4860	1	0	0	0	0	0	1	0	0	0	0	0	0	1	0	0	1	25	0	0	1	0	0	0	0	0	0	1	0	1	0	0	0	0	1	1	0	0	0	0
69	56	1	0	1	0	0	0	0	4870	0	1	0	0	0	1	1	0	0	0	0	0	0	0	0	0	1	25	1	0	0	0	0	0	0	1	0	0	1	1	0	0	0	0	1	1	0	0	0	0
70	70	1	0	0	0	0	0	0	4871	1	0	0	0	0	0	0	0	1	0	0	0	0	0	0	0	1	50	0	0	0	0	0	1	0	0	0	1	1	1	0	0	0	0	0	2	0	1	0	0
71	52	0	0	0	0	0	0	0	4871	0	1	0	0	0	1	1	0	1	0	0	0	0	1	0	0	1	17	0	1	0	0	0	0	0	1	0	0	1	1	0	0	0	0	1	1	0	1	0	0
72	65	0	0	1	1	0	1	0	4870	0	0	0	1	0	1	1	0	1	0	0	0	1	0	0	0	1	24	0	0	1	0	0	0	0	0	0	1	0	1	0	0	0	0	1	1	0	0	0	0
73	43	0	0	0	1	0	1	0	4870	0	0	0	0	1	0	1	0	0	1	0	0	0	1	0	0	0	63	0	0	0	0	0	1	0	0	0	0	1	1	0	0	0	0	1	2	0	1	0	0
74	49	1	0	0	1	1	0	0	4868	0	1	0	0	0	0	1	0	0	1	1	1	0	0	0	0	1	25	0	1	1	0	0	0	0	0	0	1	0	1	0	0	0	0	1	3	0	0	0	0
75	47	0	0	0	1	1	0	0	4885	1	0	0	0	0	0	0	0	0	0	0	0	1	1	0	0	1	44	1	0	0	0	0	0	1	0	0	1	1	1	1	0	0	0	1	7	0	0	0	0
76	20	0	0	0	0	0	0	0	9399	0	0	0	0	1	0	0	0	0	0	0	0	0	0	0	0	1	23	0	1	0	0	0	0	1	0	0	0	0	0	0	0	0	0	0	0	0	0	0	0
77	59	1	0	0	1	1	0	0	4878	0	0	0	0	1	0	1	0	1	1	0	0	0	0	0	0	0	70	0	0	0	0	0	1	0	0	0	0	1	1	0	0	0	0	1	1	0	0	0	0
78	65	0	0	1	0	0	0	0	4865	0	1	0	0	0	0	1	0	0	0	0	0	0	1	0	0	1	31	0	0	0	0	0	1	0	0	0	0	1	1	0	0	0	0	0	1	0	0	0	0
79	81	0	1	1	0	0	0	0	4870	1	0	0	0	0	0	0	0	1	0	1	0	0	1	0	0	1	39	0	0	0	0	0	0	0	0	0	0	0	0	0	0	0	0	0	0	0	0	0	0
80	77	0	0	1	0	0	0	0	4870	0	0	0	0	1	0	1	0	0	0	0	1	0	0	0	0	1		0	0	1	0	0	0	0	0	0	1	0	1	0	0	0	0	1	1	0	0	0	1
81	41	1	0	1	0	0	0	0	4865	0	1	0	0	0	0	0	0	0	0	0	0	0	0	1	1	1		0	1	0	0	0	0	0	0	1	0	0	0	0	0	0	0	0	0	0	0	0	0
82	86	1	0	1	0	0	0	0	4872	1	0	0	0	0	0	0	0	0	0	0	0	0	0	1	1	1	25	1	0	0	0	0	0	1	0	0	1	0	1	0	0	0	0	0	3	0	0	0	1
83	38	0	0	1	0	0	0	0	4865	0	1	0	0	0	1	1	0	0	0	0	1	0	0	1	1	0	23	0	1	0	0	0	0	0	0	0	0	1	1	0	0	0	0	0	1	0	0	0	0
84	60	0	1	0	1	0	1	0	4876	0	0	0	0	1	0	1	0	1	0	1	0	0	1	0	0	1	30	0	0	0	0	1	0	0	0	0	0	1	1	0	0	0	0	0	1	0	1	0	0
85	69	0	0	1	1	0	1	0	4868	0	1	0	0	0	1	1	0	1	0	1	0	0	1	0	0	1	40	0	0	0	0	0	1	0	0	0	1	0	1	0	0	0	0	0	2	0	0	0	1
86	69	0	1	0	0	0	0	0	4873	1	0	0	0	0	0	0	0	1	0	0	0	0	1	0	0	1	42	0	0	1	0	0	0	0	0	0	1	0	1	0	0	0	0	1	1	1	0	0	0
87	48	0	0	0	0	0	0	0	4878	0	1	0	0	0	0	0	0	0	0	0	0	0	0	0	0	1	21	0	1	0	0	0	0	0	0	1	0	0	0	0	0	0	0	0	0	0	0	0	0
88	69	0	0	0	0	0	0	0	4870	0	1	0	0	0	0	1	0	0	0	0	0	0	0	0	0	0	24	0	0	1	0	0	0	0	0	0	0	0	1	0	0	0	0	0	0	0	0	0	0
89	54	0	0	0	0	0	0	0	4871	0	1	0	0	0	1	1	0	0	0	0	0	0	0	0	0	1	26	0	1	0	0	0	0	0	0	1	0	0	0	0	1	0	0	0	1	0	0	0	0
90	65	0	1	0	0	0	0	0	4874	1	0	0	0	0	0	1	0	1	1	0	0	0	1	0	0	0	36	0	0	0	0	0	1	0	0	0	1	0	1	0	0	0	0	0	2	0	0	0	1
91	66	0	1	1	0	0	0	0	4878	0	0	0	0	1	0	1	1	0	1	0	1	0	0	1	1	1	23	0	0	0	1	0	0	0	0	0	0	1	1	0	0	0	0	1	1	0	0	0	0
92	50	0	1	0	1	1	0	0	4892	1	0	0	0	0	1	1	1	1	1	1	0	0	1	0	0	0	23	0	1	0	0	0	0	0	0	0	1	0	1	0	0	0	0	1	1	0	0	0	1
93	83	0	1	1	0	0	0	0	4880	1	0	0	0	0	0	0	0	1	0	1	0	0	0	0	0	1	21	0	0	0	0	0	0	0	1	0	0	1	1	0	0	0	0	1	1	0	1	0	0
94	62	0	1	0	0	0	0	0	4869	0	0	0	0	1	0	1	0	0	1	0	0	0	0	0	0	0	18	0	0	0	0	0	1	0	0	0	0	1	1	0	0	0	0	0	1	0	0	0	0
95	72	0	0	0	0	0	0	0	4870	0	1	0	0	0	0	1	0	0	0	0	0	0	1	0	0	0		0	0	1	0	0	0	0	0	0	1	0	1	0	0	0	0	0	2	1	0	0	0
96	66	1	0	1	1	1	0	0	4892	1	0	0	0	0	0	1	0	1	1	1	0	0	0	0	0	1	20	1	1	0	0	0	0	0	0	0	1	0	1	0	0	0	0	0	1	0	0	0	0
97	52	1	0	1	1	1	0	0	4876	0	0	0	0	1	0	1	0	1	0	0	0	0	1	0	0	0	28	0	0	0	0	0	1	0	0	0	0	1	1	0	0	0	1	0	2	0	0	1	0
98	66	0	1	0	0	0	0	0	4869	0	0	0	0	1	0	0	0	0	1	1	0	0	0	0	1	1	29	0	0	0	0	0	0	1	0	0	0	0	0	0	0	0	0	0	0	0	0	0	0
99	51	0	0	0	1	1	0	0	4873	0	1	0	0	0	1	1	0	0	1	0	0	0	1	0	0	1	20	0	1	0	0	0	0	0	0	0	1	1	1	0	1	0	0	1	3	0	0	1	0
100	59	0	0	0	0	0	0	0	3911	1	0	0	0	0	0	0	0	0	1	0	0	0	0	0	0	0	21	0	0	0	0	0	1	0	0	0	0	0	0	0	0	0	0	0	0	0	0	0	0
101	51	0	0	1	1	0	1	0	4868	0	1	0	0	0	0	1	0	1	0	0	0	0	1	0	0	1	36	0	0	1	0	0	0	0	0	0	1	0	1	0	0	0	0	1	1	1	0	0	0
102	68	0	1	0	0	0	0	0	4854	0	0	0	0	1	0	1	0	1	1	0	0	0	0	1	1	1	49	0	1	0	0	0	1	0	1	0	1	1	1	0	0	0	0	1	4	1	0	0	0
103	70	0	0	1	0	0	0	0	4870	0	1	0	0	0	1	1	0	1	1	0	0	0	1	0	0	0	45	0	0	0	0	0	1	0	0	0	0	1	1	0	0	0	0	1	1	0	0	0	0
104	33	0	0	0	0	0	0	0	4860	1	0	0	0	0	1	1	0	0	0	0	0	0	0	0	0	1	20	0	0	0	0	0	0	1	0	0	0	1	1	0	0	0	0	1	1	0	0	1	0
105	55	1	0	1	1	1	0	0	4895	1	0	0	0	0	1	0	0	1	0	1	0	1	1	0	0	1	33	1	0	0	0	0	0	1	0	0	0	1	1	0	0	0	0	0	1	0	0	0	0
106	67	0	1	1	0	0	0	0	4869	0	0	0	0	1	0	1	0	0	1	1	0	1	0	1	1	0	24	0	1	0	0	0	0	0	0	0	1	0	1	0	0	0	0	0	1	0	0	0	1
107	29	0	0	1	0	0	0	0	4881	0	0	0	0	1	1	1	0	0	1	0	0	0	0	0	0	0	28	0	0	0	0	0	1	0	0	0	1	1	1	0	0	0	0	1	3	0	0	0	1
108	70	0	1	1	0	0	0	0	4869	1	0	0	0	0	0	0	0	1	0	1	0	0	1	0	0	0	40	0	0	0	0	0	0	0	0	0	1	1	1	0	0	0	0	1	2	0	0	0	1
109	55	0	0	1	1	1	0	0	4870	0	1	0	0	0	1	1	0	0	1	0	0	0	1	0	0	1	23	0	1	0	0	0	0	0	0	0	0	0	0	0	0	0	0	0	0	0	0	0	0
110	25	0	0	1	0	0	0	0	4869	0	0	0	0	1	0	0	0	0	0	1	0	0	0	0	0	0	23	0	1	0	1	0	1	0	0	0	1	0	0	1	0	0	1	1	5	0	0	0	1
111	57	0	0	1	1	0	0	1	4870	0	0	0	0	1	0	1	1	0	0	1	0	0	1	0	0	1	51	0	0	0	0	0	1	0	0	0	0	1	1	0	0	0	0	1	1	0	0	0	0
112	64	0	0	1	0	0	0	0	4873	0	0	0	0	1	0	0	0	1	0	1	0	0	0	0	1	1	29	0	0	1	0	0	0	0	0	0	1	0	1	0	0	0	0	1	2	1	0	0	1
113	55	0	1	0	0	0	0	0	4870	0	1	0	0	0	1	1	0	0	0	0	0	1	0	0	0	0	26	0	0	1	0	0	0	0	0	0	1	1	1	0	0	0	0	1	0	1	0	0	0
114	56	0	1	0	1	0	0	1	4870	0	1	0	0	0	0	0	0	1	0	0	0	0	1	1	1	1	32	0	0	1	0	0	0	0	0	0	1	0	1	0	0	0	0	0	1	0	0	0	0
115	84	1	0	1	0	0	0	0	4871	1	0	0	0	0	0	0	0	0	0	0	0	0	0	1	1	1	29	0	0	1	0	0	0	0	0	0	1	0	1	0	0	0	0	0	1	0	0	0	0
116	78	0	0	0	0	0	0	0	4860	0	1	0	0	0	0	0	0	1	0	0	0	0	1	0	0	1	38	0	0	0	0	1	0	0	0	0	0	1	1	0	0	0	0	1	1	0	1	0	0
117	68	0	0	1	0	0	0	0	4852	1	0	0	0	0	1	1	0	0	0	0	0	0	0	0	0	1	30	0	0	0	0	1	0	0	0	0	0	1	1	0	0	0	0	0	1	0	0	0	0
118	63	0	1	1	0	0	0	0	4869	0	0	0	1	0	0	0	0	0	0	0	0	1	0	0	0	1	31	0	0	1	0	0	0	0	0	0	1	0	1	0	0	0	0	1	1	0	0	0	0
119	51	1	0	1	1	1	0	0	4874	1	0	0	0	0	1	1	0	1	0	1	0	0	1	0	0	1	33	0	0	1	0	0	1	0	0	0	0	1	1	1	0	0	0	0	3	0	1	0	0
120	74	0	1	1	0	0	0	0	4870	0	0	0	0	1	0	1	0	0	0	0	1	0	0	0	0	0	23	0	0	1	0	0	0	0	0	0	1	0	1	0	0	0	0	0	1	1	0	0	0
121	54	1	0	1	1	1	0	0	4850	0	0	0	0	1	0	1	1	0	0	0	1	0	0	0	0	1	22	0	0	1	0	0	0	0	0	0	1	0	1	0	0	0	0	0	1	0	0	0	0
122	75	0	0	1	0	0	0	0	4869	0	0	0	0	1	0	0	0	0	0	0	0	0	0	1	0	1	75	0	0	0	0	0	0	0	1	0	0	1	1	0	0	0	0	1	1	0	0	0	0
123	70	0	1	1	0	0	0	0	4878	1	0	0	0	0	0	0	0	0	0	0	0	0	0	0	0	1	24	0	0	0	0	0	1	0	0	0	0	1	1	0	0	0	0	1	2	0	1	0	0
124	31	0	0	0	1	1	0	0	4860	1	0	0	0	0	1	1	0	0	0	0	0	0	0	0	0	1	34	0	0	0	0	0	0	0	1	0	0	0	0	0	0	0	0	0	0	0	0	0	0
125	68	0	1	0	0	0	0	0	4878	0	1	0	0	0	0	0	0	1	0	0	0	0	0	0	0	1	31	0	0	1	0	0	0	0	0	0	1	0	1	0	0	0	0	0	1	1	0	0	0
126	30	1	0	1	1	0	1	0	9301	0	1	0	0	0	0	0	0	0	0	0	0	0	0	0	0	0	20	0	0	0	0	0	1	0	0	0	0	1	1	0	0	0	0	1	1	0	1	0	0
127	73	0	1	1	0	0	0	0	4871	1	0	0	0	0	0	0	0	0	0	0	0	0	0	0	0	1	29	0	1	0	0	0	0	0	0	0	1	0	1	0	0	0	0	0	1	0	0	0	0
128	38	0	1	0	1	1	0	0	4892	1	0	0	0	0	1	1	0	0	0	0	1	1	0	0	0	0	36	0	0	1	0	0	0	0	0	0	1	0	1	0	0	0	0	1	1	1	0	0	0
129	73	0	0	0	0	0	0	0	4884	0	1	0	0	0	0	0	0	0	0	0	0	0	0	0	0	1	26	0	0	1	0	0	0	0	0	0	1	0	1	0	0	0	0	1	1	1	0	0	0
130	71	0	0	0	0	0	0	0	4870	0	1	0	0	0	0	0	0	1	0	0	0	0	0	0	0	0	33	0	0	1	0	0	0	0	0	0	1	0	1	0	0	0	0	1	1	1	0	0	0
131	46	0	0	1	0	0	0	0	4876	1	0	0	0	0	0	1	0	0	0	1	0	0	0	0	0	1	47	0	0	0	0	0	1	0	0	0	0	1	1	0	0	0	0	0	1	0	1	0	0
132	81	1	0	0	0	0	0	0	4880	0	1	0	0	0	0	0	0	0	1	0	0	0	0	0	0	0	18	0	0	0	0	0	0	0	0	0	0	0	0	0	0	0	0	0	0	0	0	0	0
133	67	0	0	0	0	0	0	0	4854	1	0	0	0	0	1	0	1	0	0	0	0	0	0	0	1	0	20	0	0	0	0	0	0	1	0	0	1	0	1	0	0	0	0	1	1	0	0	0	0
134	35	0	1	1	0	0	0	0	4870	0	1	0	0	0	0	1	1	0	0	0	0	1	0	0	0	0	19	0	0	0	0	0	1	0	1	0	1	1	1	0	0	0	0	1	5	0	1	0	1
135	61	0	0	0	0	0	0	0	4870	0	0	0	1	0	0	0	0	0	0	0	0	0	0	0	1	0	17	0	0	0	0	0	0	0	1	0	1	0	1	0	0	0	0	1	1	0	0	0	0
136	59	0	1	1	1	0	1	0	4870	0	1	0	0	0	0	0	1	1	0	1	0	0	1	0	0	1	28	0	0	0	0	0	1	0	0	0	1	1	1	0	0	0	0	1	5	1	1	0	0
137	37	0	0	1	1	1	0	0	4892	1	0	0	0	0	0	1	0	0	0	0	0	0	0	0	0	0	23	0	0	0	0	0	1	0	0	0	0	1	1	0	0	0	1	1	1	0	0	1	0
138	56	0	0	0	0	0	0	0	4869	0	1	0	0	0	0	0	0	0	0	0	0	0	0	0	0	0	29	0	0	0	0	0	0	0	0	0	0	0	0	0	0	0	0	0	0	0	0	0	0
139	25	0	1	0	0	0	0	0	4878	0	1	0	0	0	0	0	0	0	0	0	0	0	0	0	1	0	33	0	1	0	0	0	0	0	0	0	1	0	1	0	1	0	0	0	2	0	0	0	1
140	30	0	0	0	0	0	0	0	989	1	0	0	0	0	0	0	0	0	0	0	0	0	0	0	0	0	23	0	0	1	0	0	0	0	0	0	1	0	1	0	0	0	0	1	1	1	0	0	0
141	39	1	0	0	0	0	0	0	9301	1	0	0	0	0	0	0	0	0	0	0	0	0	0	0	0	1	33	1	0	0	0	0	0	0	1	0	1	0	1	0	0	0	0	0	2	0	0	0	1
142	56	0	1	0	1	0	1	0	4869	0	0	0	1	0	0	1	0	1	0	0	0	0	1	0	0	1	40	0	0	0	0	0	1	0	0	0	0	1	1	0	0	0	0	0	2	0	1	0	0
143	59	0	0	0	1	0	0	1	4874	1	0	0	0	0	0	0	0	0	0	1	1	1	1	0	0	1	51	0	0	0	0	0	1	0	0	0	1	0	1	0	0	0	0	0	2	1	0	0	1
144	49	1	0	1	1	1	0	0	4871	1	0	0	0	0	1	1	0	1	0	1	0	1	1	0	0	1	25	0	0	0	0	0	0	0	0	0	0	1	1	0	0	0	0	1	1	0	0	0	0
145	35	0	0	0	1	0	0	1	4874	0	0	0	1	0	0	0	0	0	0	0	0	0	0	0	0	0	26	0	0	1	0	0	0	0	0	0	1	0	1	0	0	0	0	1	1	0	0	0	0
146	76	1	0	1	0	0	0	0	4870	0	0	0	0	1	1	1	0	0	0	1	0	0	1	0	0	1	31	0	0	1	0	0	0	0	0	0	1	0	1	0	0	0	0	1	1	0	0	0	0
147	71	1	0	1	0	0	0	0	9399	0	0	0	0	1	0	0	0	1	0	0	0	0	1	0	0	1	24	1	0	0	0	0	0	1	0	0	1	0	1	0	0	0	0	1	2	0	0	0	0
148	36	0	0	0	0	0	0	0	4870	0	1	0	0	0	0	0	0	0	0	0	0	0	0	0	0	1	26	0	1	0	0	0	0	0	0	1	0	1	1	0	0	0	0	0	1	0	0	0	0
149	62	0	0	1	1	1	0	0	4860	0	0	0	0	1	1	1	1	0	1	0	0	0	0	0	0	0	17	0	1	0	0	0	0	0	0	0	1	0	1	0	0	0	0	0	1	0	0	0	1
150	74	1	0	1	0	0	0	0	4855	0	0	0	0	1	0	1	1	0	1	0	0	0	0	0	0	0	23	1	0	0	0	0	0	1	0	0	0	0	0	0	0	0	0	0	0	0	0	0	0
151	75	0	1	1	1	1	0	0	4869	0	1	0	0	0	0	1	0	0	1	0	0	0	0	0	0	1	16	0	0	0	0	0	0	0	0	0	0	0	0	0	0	0	0	0	0	0	0	0	0
152	70	1	0	0	0	0	0	0	4873	0	0	0	0	1	0	1	0	0	0	0	0	0	0	0	0	1	30	0	0	0	0	0	1	0	0	0	0	1	1	0	0	0	0	0	1	0	0	0	0
153	19	0	0	1	0	0	0	0	4870	0	0	0	0	1	0	1	0	0	0	0	0	0	0	0	0	1	23	0	0	0	0	1	1	0	0	0	0	1	1	0	0	0	0	1	1	0	1	0	0
154	77	0	1	1	0	0	0	0	4885	1	0	0	0	0	1	1	0	1	0	0	0	0	1	0	0	0	27	0	0	0	0	0	0	1	0	0	1	0	1	0	0	0	0	0	0	0	0	0	0
155	80	0	1	1	0	0	0	0	4870	0	0	0	0	1	0	1	0	1	1	0	0	0	0	0	0	0	29	0	0	0	1	0	0	0	0	0	1	0	1	0	0	0	0	1	1	0	0	0	0
156	51	0	0	0	1	1	0	0	4868	0	1	0	0	0	1	1	0	0	0	0	0	1	0	0	0	1	24	0	0	0	0	0	1	0	0	0	0	1	1	0	0	0	0	1	1	0	0	0	0
157	88	1	0	1	0	0	0	0	4849	1	0	0	0	0	0	0	1	1	0	1	0	0	0	0	0	1	26	0	0	0	0	0	0	1	0	0	0	0	0	0	0	0	0	0	0	0	0	0	0
158	61	1	0	0	0	0	0	0	9301	0	1	0	0	0	0	1	0	0	1	0	0	0	0	1	1	0	29	0	1	0	0	0	0	0	0	0	1	0	1	0	0	0	0	1	1	0	0	0	1
159	81	0	1	1	0	0	0	0	4873	0	0	0	0	1	0	0	0	1	0	0	0	0	1	0	0	1	26	0	1	0	0	0	0	0	0	0	0	1	1	0	0	0	1	1	1	0	0	1	0
160	70	1	0	1	0	0	0	0	4879	0	1	0	0	0	0	1	0	1	0	0	0	0	1	0	0	1	37	0	0	0	0	0	0	0	1	0	0	1	1	0	0	0	0	1	1	0	0	0	0
161	62	0	1	1	0	0	0	0	4870	0	0	0	0	0	0	1	0	0	0	0	0	0	0	1	1	1	22	0	0	1	0	0	0	0	0	0	1	0	1	0	0	0	0	0	1	1	0	0	0
162	48	0	1	0	0	0	0	0	4854	1	0	0	0	0	1	0	0	0	0	0	0	1	0	0	0	1	42	0	0	0	0	0	0	1	0	0	0	0	0	0	0	0	0	0	0	0	0	0	0
163	31	0	0	0	0	0	0	0	4870	0	1	0	0	0	1	0	0	0	0	0	0	1	0	0	0	1	23	0	0	1	0	0	0	0	0	0	1	0	1	0	0	0	0	1	1	0	0	0	0
164	61	1	0	0	0	0	0	0	4870	0	0	0	0	1	0	0	0	0	0	0	1	0	0	0	1	0	33	0	1	0	0	0	0	0	0	0	0	0	0	1	0	0	0	0	1	0	0	0	0
165	60	0	0	1	0	0	0	0	4870	0	0	0	0	1	1	0	1	0	0	0	1	0	0	0	1	1	23	0	0	0	0	0	0	0	0	0	0	0	0	0	0	0	0	0	0	0	0	0	0
166	72	0	0	0	0	0	0	0	4879	0	0	0	0	1	0	1	0	0	0	0	0	0	1	0	0	0	36	0	0	1	0	0	0	0	0	0	1	0	1	0	0	0	0	1	1	1	0	0	0
167	55	0	1	1	0	0	0	0	4870	0	0	0	0	1	1	0	0	0	0	0	0	1	0	0	0	1	39	0	1	0	0	0	0	0	0	0	0	0	0	0	0	0	0	0	0	0	0	0	0
168	95	0	1	1	0	0	0	0	2232	0	0	0	0	1	0	0	0	0	0	0	0	0	1	0	0	1	27	0	0	0	0	0	1	0	0	0	0	1	1	0	0	0	0	1	1	0	0	0	0
169	66	0	1	0	1	1	0	0	4892	1	0	0	0	0	1	1	0	0	1	0	0	1	0	0	0	1	20	0	1	0	0	0	0	0	0	0	0	1	1	0	0	0	0	1	1	0	0	0	0
170	62	0	1	1	1	1	0	0	4881	0	1	0	0	0	1	1	0	0	0	0	0	0	0	0	0	1	26	0	0	0	0	0	0	0	1	0	0	1	1	0	0	0	0	1	1	0	0	0	0
171	53	0	0	1	0	0	0	0	4869	0	1	0	0	0	0	0	0	0	0	0	0	0	1	0	0	1	46	0	0	1	0	0	0	0	0	0	1	0	1	0	0	0	0	1	1	1	0	0	0
172	33	0	0	1	0	0	0	0	4870	0	0	0	0	1	1	1	0	0	0	0	0	1	0	0	0	1	32	0	0	0	0	0	1	0	0	0	0	1	1	0	0	0	0	1	1	0	1	0	0
173	59	0	0	0	1	1	0	0	4870	0	1	0	0	0	0	1	0	1	0	0	0	0	0	0	0	1	23	0	0	0	0	0	1	0	0	0	1	1	1	0	0	0	0	1	2	0	1	0	0
174	72	0	0	1	0	0	0	0	4870	0	0	0	0	1	0	0	0	1	0	0	0	0	0	0	0	1	35	0	0	0	0	0	0	1	0	0	1	0	1	0	0	0	0	1	1	1	0	0	0
175	54	1	0	0	0	0	0	0	4877	0	0	0	0	1	1	0	0	1	0	0	0	0	0	0	0	0	27	0	1	0	0	0	0	0	0	0	1	0	1	0	0	0	0	0	1	0	0	0	0
176	60	1	0	1	1	0	0	1	4865	0	1	0	0	0	0	0	0	1	0	1	0	0	0	0	0	0		0	0	0	0	0	0	1	0	0	1	0	1	0	0	0	0	1	1	1	0	0	0
177	36	0	0	1	1	0	1	0	4870	0	1	0	0	0	0	1	0	0	0	0	0	0	0	0	0	0		0	1	0	0	0	0	0	0	0	0	0	0	0	0	0	0	0	0	0	0	0	0
178	55	0	0	1	0	0	0	0	4865	0	0	0	0	1	0	0	1	1	0	0	0	0	1	0	0	0	27	0	0	0	0	0	1	0	0	0	0	1	1	0	0	0	0	1	1	0	1	0	0
179	52	1	0	1	1	0	1	0	4870	0	0	0	0	1	1	0	0	0	0	0	0	0	1	0	0	1	42	0	0	0	0	0	1	0	0	0	0	1	1	0	0	0	0	1	1	0	0	0	0
180	61	0	1	1	1	1	0	0	4870	0	1	0	0	0	1	0	0	1	0	1	0	0	0	0	0	1	28	0	0	1	0	0	0	0	0	0	1	0	1	1	0	0	0	0	2	1	0	0	0
181	21	0	1	1	0	0	0	0	4870	0	0	0	0	1	0	0	1	0	0	0	0	0	0	0	0	1	31	0	0	0	0	0	0	0	1	0	1	0	1	0	0	0	0	1	1	0	0	0	0
182	65	0	0	1	0	0	0	0	4870	1	0	0	0	0	0	1	0	0	0	0	0	0	0	0	0	1		0	1	0	0	0	0	0	0	0	1	0	1	0	0	0	0	0	1	0	0	0	0
183	78	0	1	1	0	0	0	0	4877	1	0	0	0	0	0	0	0	0	1	1	0	0	0	0	0	0	27	0	0	0	0	0	1	0	0	0	0	1	1	0	0	0	0	0	1	0	1	0	0
184	50	0	0	1	0	0	0	0	4865	0	1	0	0	0	0	0	0	0	0	0	0	0	0	0	0	1	44	0	0	1	0	0	0	0	0	0	1	0	1	0	0	0	0	1	1	1	0	0	0
185	48	0	0	0	1	1	0	0	4892	1	0	0	0	0	1	0	0	0	0	0	0	0	0	0	0	1	16	0	0	0	0	0	0	0	0	1	0	0	0	0	0	0	0	0	0	0	0	0	0
186	54	1	0	0	1	1	0	0	4870	0	0	0	0	1	1	1	1	0	0	0	0	1	0	0	0	1	14	0	0	1	0	0	0	0	0	0	1	0	1	0	0	0	0	0	2	1	0	0	0
187	74	0	0	0	0	0	0	0	4854	0	0	0	0	1	0	0	0	0	0	0	0	0	0	0	1	0	27	0	0	0	0	0	0	0	0	0	1	0	1	0	0	0	0	1	1	1	0	0	0
188	72	0	1	0	0	0	0	0	4881	0	0	0	0	1	0	0	0	0	0	0	1	0	0	0	1	1	24	0	0	0	0	0	0	0	1	0	1	0	1	0	0	0	0	1	1	0	0	0	0
189	52	0	0	0	0	0	0	0	4870	0	0	0	0	1	0	1	0	0	1	0	0	0	0	0	0	0	19	0	0	0	0	0	1	0	0	0	0	1	1	0	0	0	0	1	1	0	0	0	0
190	73	1	0	0	0	0	0	0	4880	1	0	0	0	0	0	0	0	1	0	1	0	0	1	0	0	1	29	0	0	1	0	0	0	0	1	0	1	1	1	0	0	0	0	1	2	0	1	0	0
191	33	0	0	1	0	0	0	0	4895	1	0	0	0	0	0	1	0	0	0	0	0	0	0	0	0	1	30	0	0	0	0	0	1	0	0	0	0	1	1	0	0	0	0	1	1	0	0	1	0
192	59	0	0	1	1	0	1	0	4868	0	0	0	0	1	0	1	0	0	1	0	0	0	1	0	0	1	23	0	0	0	0	0	0	0	1	0	1	0	1	0	0	0	0	1	1	0	0	0	0
193	31	0	0	0	0	0	0	0	4878	0	1	0	0	0	0	0	0	0	0	0	0	0	0	0	0	1	11	0	1	0	0	0	0	0	0	0	0	0	0	0	1	0	0	0	1	1	0	0	0
194	60	0	1	0	1	0	1	0	4875	1	0	0	0	0	0	0	0	0	0	1	0	0	1	0	0	0	31	0	0	1	0	0	0	0	0	0	1	0	1	0	0	0	0	1	1	0	0	0	0
195	82	0	0	1	0	0	0	0	4878	0	1	0	0	0	0	0	0	0	0	0	0	0	0	0	0	0	24	0	0	1	0	0	0	0	0	0	1	0	1	0	0	0	0	1	1	0	0	0	0
196	78	0	1	1	1	0	1	0	4875	1	0	0	0	0	0	0	0	1	0	1	0	0	1	0	0	0	45	0	0	0	0	0	1	0	0	0	0	1	1	0	0	0	0	1	1	0	0	0	0
197	62	0	0	1	0	0	0	0	4870	0	0	0	0	1	1	1	0	1	0	0	0	0	0	0	0	1	24	0	0	1	0	0	0	1	0	0	1	1	1	0	0	0	0	1	2	1	0	0	0
198	72	0	1	1	0	0	0	0	4880	0	0	0	0	1	0	0	0	0	0	0	0	0	0	1	0	0	22	0	1	0	0	0	0	0	0	0	0	0	0	0	0	0	0	0	0	0	0	0	0
199	47	0	1	1	1	1	0	0	4870	0	1	0	0	0	1	1	1	0	0	0	0	1	1	0	0	0	23	0	0	1	0	0	0	0	0	0	1	0	1	0	0	0	0	1	1	1	0	0	0
200	48	0	0	0	1	1	0	0	4874	0	1	0	0	0	0	0	0	0	0	1	0	0	1	0	0	0	24	0	0	1	0	0	0	0	0	0	1	0	1	0	0	0	0	1	1	1	0	0	0
201	70	0	0	1	0	0	0	0	4877	1	0	0	0	0	0	1	0	1	0	0	1	0	0	0	0	0	34	0	0	0	0	0	0	0	1	0	0	1	1	0	0	0	0	1	1	0	1	0	0
202	20	0	0	0	1	1	0	0	4892	0	0	0	0	1	0	0	0	0	0	0	0	0	0	0	0	1	24	0	0	1	0	0	0	0	0	0	0	0	0	0	0	0	0	0	0	0	0	0	0
203	81	0	0	0	0	0	0	0	3904	1	0	0	0	0	0	0	0	0	1	0	0	0	0	0	0	0	38	0	1	0	0	0	0	0	0	0	0	0	0	0	1	0	0	0	1	0	0	0	0
204	60	0	0	1	0	0	0	0	4895	1	0	0	0	0	1	0	0	0	0	0	0	0	0	0	0	1	38	1	0	0	0	0	0	1	0	0	0	0	0	0	0	0	0	0	0	0	0	0	0
205	71	0	1	1	0	0	0	0	4870	0	1	0	0	0	1	0	0	0	0	0	0	0	1	0	0	1	33	0	0	0	0	0	1	0	0	0	0	0	0	0	0	0	0	0	0	0	0	0	0
206	51	0	0	0	1	1	0	0	4870	0	1	0	0	0	1	1	0	0	0	0	0	0	0	0	0	1	21	0	1	0	0	0	0	0	0	0	0	1	1	0	0	0	0	0	1	0	0	0	0
207	36	0	0	1	1	1	0	0	4870	0	0	0	0	1	1	1	0	0	0	0	0	0	1	0	1	1	19	0	0	0	0	0	0	1	0	0	0	1	1	0	0	0	0	0	1	0	0	1	0
208	87	0	0	1	0	0	0	0	4868	0	1	0	0	0	0	0	0	0	0	1	0	0	0	1	0	1	23	0	0	0	0	0	0	1	0	0	0	1	1	0	0	0	0	0	1	0	0	0	0
209	75	0	1	1	0	0	0	0	4885	1	0	0	0	0	0	0	0	1	0	0	0	0	0	0	0	0	30	0	1	0	0	0	0	0	0	0	0	0	0	0	1	0	0	0	1	0	0	0	0
210	87	1	0	1	0	0	0	0	4880	0	0	0	0	1	0	0	0	0	0	0	1	0	0	0	1	1	23	0	1	0	0	0	0	0	0	0	0	0	0	0	0	0	0	0	0	0	0	0	0
211	57	0	0	1	0	0	0	0	4873	1	0	0	0	0	0	1	0	1	1	0	0	0	0	0	0	1	23	0	1	0	0	0	0	0	0	0	0	1	1	0	0	0	0	0	1	0	0	0	0
212	68	0	0	0	1	1	0	0	4878	0	0	0	0	1	0	0	0	1	0	1	0	0	1	0	0	0	35	0	1	0	0	0	0	0	0	0	0	0	0	0	1	0	0	0	1	0	0	0	0
213	71	0	0	1	0	0	0	0	989	1	0	0	0	0	0	0	0	0	1	0	0	0	0	0	0	0	30	0	1	0	0	0	0	0	0	0	1	0	1	0	0	0	0	0	1	0	0	0	0
214	56	0	0	0	0	0	0	0	4868	1	0	0	0	0	0	0	0	1	1	1	0	0	1	0	0	0	31	0	0	1	0	0	0	0	0	0	0	0	0	0	0	0	0	0	0	0	0	0	0
215	36	0	0	0	1	1	0	0	4870	0	1	0	0	0	1	1	0	0	0	0	0	0	1	0	0	0	19	0	0	1	0	0	0	0	0	0	0	1	1	0	0	0	0	1	1	0	0	0	0
216	67	1	0	1	0	0	0	0	4870	0	1	0	0	0	0	1	0	0	0	0	0	0	0	0	0	1	24	0	0	0	0	0	0	0	0	0	1	0	1	0	0	0	0	1	1	0	0	0	0
217	40	0	0	1	1	1	0	0	4854	0	0	0	0	1	1	1	0	0	0	0	0	0	1	0	0	0	27	0	1	0	0	0	1	0	0	0	1	0	1	0	0	0	0	0	0	0	0	0	1
218	63	0	0	1	0	0	0	0	3197	1	0	0	0	0	0	0	0	0	0	0	0	0	0	0	0	0	46	0	0	0	0	0	1	0	0	0	0	0	0	0	0	0	0	0	0	0	0	0	0
219	74	0	0	0	0	0	0	0	4880	1	0	0	0	0	0	0	0	0	0	0	0	0	0	0	0	1	32	0	0	1	0	0	0	0	0	0	1	0	1	0	0	0	0	0		0	0	0	0
220	56	0	1	1	1	1	0	0	4873	1	0	0	0	0	1	1	0	0	0	0	0	0	0	0	0	1	23	0	1	0	0	0	0	0	0	1	0	0	0	0	0	0	0	0	0	0	0	0	0
221	46	0	0	1	1	0	1	0	4870	1	0	0	0	0	1	0	0	0	0	1	0	0	1	0	0	0	26	0	0	0	0	0	1	0	0	0	0	1	0	0	0	0	0	1	2	0	0	0	0
222	64	0	0	0	0	0	0	0	4870	1	0	0	0	0	0	1	0	0	1	0	0	0	0	0	0	0	34	0	0	1	0	0	0	0	0	0	0	0	0	0	0	0	0	0	0	0	0	0	0
223	75	0	0	0	0	0	0	0	4868	0	1	0	0	0	0	0	0	0	0	0	0	0	0	0	0	0	37	0	1	0	0	0	0	0	0	0	0	0	0	0	0	0	0	0	0	0	0	0	0
224	88	0	1	1	0	0	0	0	4854	1	0	0	0	0	0	0	0	1	0	0	0	0	0	0	0	0	27	0	0	1	0	0	0	0	0	0	0	0	0	0	0	0	0	0	0	0	0	0	0
225	62	1	0	1	1	1	0	0	4870	0	0	0	0	1	1	1	0	0	0	0	0	0	1	0	0	1	20	1	1	0	0	0	0	0	0	0	0	0	0	0	0	0	0	0	0	0	0	0	0
226	68	0	0	0	1	1	0	0	4892	1	0	0	0	0	0	1	1	1	1	0	0	0	0	0	0	1	28	0	0	0	0	0	0	1	0	0	0	0	0	0	0	0	0	0	0	0	0	0	0
227	51	0	0	0	0	0	0	0	4880	1	0	0	0	0	0	0	0	0	0	0	0	0	0	0	0	1	26	0	1	0	0	0	0	0	0	0	0	0	0	0	0	0	0	0	0	0	0	0	0
228	57	0	1	1	0	0	0	0	4887	1	0	0	0	0	0	0	0	0	0	0	1	0	0	0	1	0	26	0	1	0	0	0	0	0	0	0	0	0	0	0	0	0	0	0	0	0	0	0	0
229	63	0	0	1	0	0	0	0	3219	1	0	0	0	0	0	0	0	0	0	0	1	0	0	0	1	1	28	0	0	0	0	0	0	0	1	0	1	0	1	0	0	0	0	1	1	0	0	0	0
230	33	0	0	0	1	1	0	0	4870	0	1	0	0	0	1	0	0	0	0	0	0	0	0	0	0	1	28	0	0	1	0	0	0	0	0	0	1	0	1	0	0	0	0	0	1	1	0	0	0
231	46	0	0	0	1	1	0	0	4881	0	1	0	0	0	0	0	0	1	0	1	0	0	1	0	0	1	28	0	1	0	0	0	0	0	0	0	0	0	0	0	0	0	0	0	0	0	0	0	0
232	67	0	0	1	0	0	0	0	4870	0	1	0	0	0	0	0	0	0	0	0	0	0	0	1	1	0	30	0	0	0	0	0	0	1	0	0	1	0	1	0	0	0	0	0	1	1	0	0	0
233	82	0	0	0	0	0	0	0	4865	0	1	0	0	0	0	0	0	0	0	0	0	0	1	0	0	1	33	0	0	1	0	0	0	0	0	0	1	0	1	0	0	0	0	1	1	1	0	0	0
234	39	1	0	1	0	0	0	0	4882	1	0	0	0	0	0	0	0	0	0	0	0	0	0	0	0	1	26	0	1	0	0	0	0	0	0	0	0	0	0	0	1	0	0	0	1	0	0	0	0
235	72	0	0	1	0	0	0	0	4870	0	1	0	0	0	0	1	0	1	1	0	0	0	0	0	0	0	36	0	0	0	0	0	0	0	1	0	1	0	0	0	0	0	0	1	1	1	0	0	0
236	64	0	1	0	0	0	0	0	4870	0	1	0	0	0	0	0	0	0	0	0	0	0	0	1	1	1	22	0	0	1	0	0	0	0	0	0	0	0	0	0	0	0	0	0	0	0	0	0	0
237	49	0	0	0	0	0	0	0	4868	0	1	0	0	0	0	0	0	0	0	0	1	0	0	0	1	0	24	0	0	0	0	0	0	0	1	0	1	0	0	0	0	0	0	1	1	1	0	0	0
238	65	0	0	0	0	0	0	0	4870	0	0	0	0	1	0	1	0	0	0	0	1	0	1	0	0	0	30	0	1	0	0	0	0	0	0	0	0	0	0	0	0	0	0	0	0	0	0	0	0
239	70	1	0	0	0	0	0	0	4870	0	1	0	0	0	0	1	0	1	1	0	0	0	1	0	0	0	48	0	0	0	0	0	0	1	0	0	0	0	0	0	0	0	0	0	0	0	0	0	0
240	67	0	0	1	0	0	0	0	4871	1	0	0	0	0	0	0	0	0	0	0	0	0	0	1	0	1	31	0	1	0	0	0	0	0	0	0	1	0	1	0	0	0	0	1	1	0	0	0	0
241	51	0	0	0	1	1	0	0	4892	1	0	0	0	0	0	0	0	0	0	1	0	0	0	0	0	0	16	0	1	0	0	0	0	0	0	0	0	0	0	0	1	0	0	0	1	0	0	0	0
242	57	0	0	1	1	0	0	1	4870	0	1	0	0	0	1	1	0	0	0	0	0	1	0	0	0	0	21	0	1	0	0	0	0	0	0	0	0	0	0	0	0	0	0	0	0	0	0	0	0
243	71	0	0	0	0	0	0	0	4869	0	0	0	0	1	0	0	0	0	0	0	1	0	0	0	0	1	31	0	0	0	0	0	0	0	0	0	0	0	0	0	0	0	0	0	0	0	0	0	0
244	55	0	0	0	0	0	0	0	4865	0	0	0	0	1	0	0	0	0	0	0	0	0	0	0	0	1	23	0	0	1	0	0	0	0	0	0	0	0	0	0	0	0	0	0	0	0	0	0	0
245	37	0	0	1	0	0	0	0	4888	1	0	0	0	0	0	1	0	0	0	0	0	0	0	0	0	1	32	0	1	0	0	0	0	0	0	0	0	0	0	0	0	0	0	0	0	0	0	0	0
246	81	0	0	1	0	0	0	0	4879	1	0	0	0	0	0	0	0	1	1	0	0	0	1	0	0	1	25	0	1	0	0	0	0	0	0	0	0	0	0	0	0	0	0	0	0	0	0	0	0
247	40	0	0	1	0	0	0	0	4870	0	1	0	0	0	0	0	0	0	0	0	0	0	0	0	0	1	27	0	1	0	0	0	0	0	0	0	0	0	0	0	1	0	0	0	1	0	0	0	0
248	57	0	0	1	1	1	0	0	4830	1	0	0	0	0	0	0	0	0	0	1	1	0	1	0	0	1	29	0	0	0	0	0	1	0	0	0	0	0	0	0	0	0	0	0	0	0	0	0	0
249	61	0	0	0	0	0	0	0	4860	1	0	0	0	0	0	0	0	1	0	1	0	0	1	0	0	0	31	0	0	0	0	0	0	1	1	0	0	0	0	0	0	0	0	0	0	0	0	0	0
250	57	0	0	1	1	0	0	1	4876	1	0	0	0	0	0	0	0	1	0	0	0	0	1	0	0	1	39	0	0	1	0	0	0	0	0	0	1	0	0	0	0	0	0	0	1	1	0	0	0
251	62	0	0	1	0	0	0	0	4870	0	1	0	0	0	1	1	0	0	1	0	0	0	0	0	0	1	30	0	1	0	0	0	0	0	0	0	1	1	1	0	0	0	0	1	2	0	0	0	0
252	60	0	0	0	0	0	0	0	4871	1	0	0	0	0	0	1	0	0	0	0	0	0	1	0	1	1	31	0	1	0	0	0	0	0	0	0	0	0	0	0	1	0	0	0	1	0	0	0	0
253	29	0	0	0	1	1	0	0	4895	1	0	0	0	0	0	1	0	0	0	0	0	0	0	0	0	1	35	0	0	0	0	0	0	1	0	0	0	0	0	0	0	0	0	0	0	0	0	0	0
254	73	0	0	1	0	0	0	0	4879	0	1	0	0	0	1	1	0	1	0	0	0	0	0	0	0	0	33	0	1	0	0	0	0	0	0	0	0	0	0	0	0	0	0	0	0	0	0	0	0
255	84	0	0	0	0	0	0	0	4860	1	0	0	0	0	0	0	0	0	0	0	0	0	1	0	0	0	20	0	0	1	0	0	0	0	0	0	0	1	1	0	0	0	0	0	1	0	0	0	0
256	46	0	0	0	1	0	0	1	4876	0	0	0	0	1	0	0	1	0	0	0	0	0	1	0	0	1	35	0	1	0	0	1	0	0	0	0	1	1	1	0	0	0	0	1	2	1	0	0	0
257	77	1	0	1	0	0	0	0	4852	1	0	0	0	0	0	0	0	1	0	0	0	0	0	0	0	1	28	0	1	0	0	0	0	0	0	0	0	0	0	1	0	0	0	0	1	0	0	0	0
258	63	0	0	0	0	0	0	0	4870	0	1	0	0	0	0	1	0	0	1	0	0	0	0	0	0	1	22	0	1	0	0	0	0	0	0	0	1	0	1	0	1	0	0	0	2	0	0	0	1
259	78	0	0	0	0	0	0	0	4852	0	0	0	0	1	0	0	0	0	0	0	0	0	0	0	0	0	22	0	0	0	0	0	0	1	0	0	0	1	1	0	1	0	0	0	2	0	0	0	0
260	23	0	0	0	1	1	0	0	4892	0	0	0	0	1	0	1	0	0	0	0	0	0	0	0	0	1	29	0	0	0	0	0	0	1	0	0	0	1	1	0	0	0	0	1	3	0	1	0	0
261	55	0	0	1	1	1	0	0	4895	0	0	0	0	1	1	1	0	1	0	0	0	0	1	0	0	0	26	0	0	0	0	1	0	0	0	0	1	0	1	0	0	0	0	1	1	0	0	0	0
262	77	0	0	1	0	0	0	0	4880	0	0	0	0	1	0	0	0	1	0	0	0	0	0	0	0	1	26	0	0	1	0	0	0	0	0	0	0	0	0	0	0	0	0	0	0	0	0	0	0
263	78	0	0	0	0	0	0	0	2614	0	1	0	0	0	0	1	0	0	0	0	0	0	0	0	0	1	25	0	0	1	0	0	0	0	0	0	1	0	1	0	0	0	0	1	1	1	0	0	0
264	48	0	0	1	0	0	0	0	4868	0	0	0	0	1	0	0	0	0	0	0	0	0	0	0	0	0	34	0	0	1	0	0	0	0	0	0	1	0	1	0	0	0	0	1	1	1	0	0	0
265	68	0	1	0	1	0	1	0	4875	0	1	0	0	0	0	0	1	1	1	0	0	0	1	0	0	0	49	0	0	0	0	0	1	0	0	0	0	1	1	0	0	0	0	0	2	0	1	0	0
266	64	0	1	1	0	0	0	0	4868	0	1	0	0	0	0	0	1	0	0	1	1	0	1	0	1	0	27	0	1	0	0	0	0	0	0	0	1	0	1	0	0	0	0	1	1	0	0	0	1
267	57	0	0	0	1	1	0	0	4871	1	0	0	0	0	0	1	1	1	0	1	0	0	1	0	0	1	25	0	0	1	0	0	0	0	0	0	1	0	1	0	0	0	0	0	1	0	0	0	0
268	43	0	0	1	1	1	0	0	4892	1	0	0	0	0	0	1	0	0	0	0	0	0	0	0	0	1	21	0	1	0	0	0	0	0	0	0	0	1	1	0	0	0	0	0	2	0	0	1	0
269	74	0	0	1	0	0	0	0	4870	0	1	0	0	0	1	1	0	1	0	0	0	0	0	0	0	1	24	0	1	0	0	0	0	0	0	1	0	1	1	0	0	0	0	0	1	0	0	0	0
270	55	0	0	1	0	0	0	0	4869	0	1	0	0	0	0	1	0	0	0	0	0	0	0	0	0	0	28	0	1	0	0	0	0	0	0	0	1	0	1	0	1	0	0	1	2	0	0	0	0
271	74	0	0	1	0	0	0	0	4895	1	0	0	0	0	0	0	0	0	0	0	0	0	1	0	0	1	35	0	1	0	0	0	0	0	0	0	1	0	1	0	0	0	0	0	1	0	0	0	0
272	68	0	1	1	0	0	0	0	4868	0	1	0	0	0	1	0	0	0	0	0	0	1	1	0	0	1	32	0	0	0	0	0	0	1	0	0	1	0	1	0	0	0	0	1	1	1	0	0	0
273	68	0	1	0	0	0	0	0	4860	0	0	0	0	1	0	1	0	1	1	0	0	1	1	0	0	1	25	0	1	0	0	0	0	0	0	0	0	1	1	0	0	0	0	0	1	0	1	0	0
274	48	0	0	0	1	1	0	0	4871	1	0	0	0	0	0	1	0	1	1	1	0	0	1	0	0	1	48	0	1	0	0	0	1	0	0	0	0	1	1	0	0	0	0	0	2	0	1	0	0
275	52	0	1	0	1	1	0	0	4870	0	0	0	0	1	0	1	0	1	0	1	0	0	1	0	0	1	28	0	0	1	0	0	0	0	0	0	1	0	1	0	0	0	0	0	1	0	0	0	0
276	39	0	0	0	1	1	0	0	4880	1	0	0	0	0	0	1	0	0	0	0	0	0	0	0	0	0	21	0	1	0	0	0	0	0	0	0	0	1	1	0	0	0	0	0	1	0	0	0	0
277	66	0	0	0	1	0	0	1	4875	0	1	0	0	0	0	1	1	0	0	1	0	0	1	0	0	1	33	0	0	0	0	1	0	0	0	0	0	1	1	0	0	0	0	1	1	0	0	0	0
278	61	0	0	1	0	0	0	0	4874	1	0	0	0	0	0	1	0	0	1	0	0	0	0	0	1	1	24	0	0	1	0	0	0	0	0	0	0	0	0	0	0	0	0	0	0	0	0	0	0
279	42	0	0	1	0	0	0	0	4870	0	1	0	0	0	1	1	1	0	0	0	0	0	0	0	0	0	25	0	0	0	0	0	0	0	1	0	0	1	1	0	0	0	0	1	1	0	0	0	0
280	48	0	0	1	1	1	0	0	4895	1	0	0	0	0	1	1	0	1	1	0	0	0	1	0	0	0	33	0	1	0	0	0	0	0	0	0	0	0	0	0	1	0	0	0	1	0	0	0	0
281	69	0	0	0	1	0	1	0	4875	0	0	0	0	1	0	0	1	1	1	1	0	0	1	0	0	1	28	0	0	0	0	0	1	0	0	0	0	1	1	0	0	0	0	1	3	0	1	0	0
282	65	0	1	1	0	0	0	0	989	0	1	0	0	0	0	0	0	0	0	0	0	0	1	0	0	0	42	0	0	0	0	0	1	0	1	0	1	1	1	1	0	0	0	1	4	0	0	0	0
283	55	0	1	0	0	0	0	0	4868	0	0	0	0	1	0	0	0	0	0	0	0	0	0	1	0	0	28	0	0	1	0	0	0	0	0	0	1	0	1	0	0	0	0	1	2	0	0	0	0
284	70	0	1	1	0	0	0	0	4883	0	0	0	0	1	1	1	0	0	1	0	0	0	0	1	1	1	27	0	1	0	0	0	0	0	0	0	1	0	1	0	0	0	0	0	1	0	0	0	0
285	69	0	0	1	0	0	0	0	4870	0	1	0	0	0	0	0	0	1	0	0	0	0	1	0	0	0	43	0	0	0	0	0	0	0	1	0	0	1	1	0	0	0	0	1	1	0	1	0	0
286	70	0	0	0	0	0	0	0	4884	1	0	0	0	0	0	0	1	0	0	1	0	0	1	0	0	1	30	0	0	1	0	0	0	0	0	0	1	0	1	0	0	0	0	0	2	0	0	0	0
287	71	0	0	1	0	0	0	0	4741	0	1	0	0	0	0	1	0	1	0	0	0	0	0	0	0	1	36	0	1	0	0	0	0	0	0	1	0	0	0	0	1	0	0	0	1	0	0	0	0
288	70	0	0	1	0	0	0	0	4883	1	0	0	0	0	0	0	0	0	0	0	0	0	0	0	0	0	31	0	0	0	0	0	0	0	1	0	1	0	1	0	0	0	0	0	1	0	0	0	0
289	32	0	0	0	1	1	0	0	4860	1	0	0	0	0	0	1	0	0	0	0	0	0	0	0	0	0	32	0	1	0	0	0	0	0	0	0	0	0	0	0	0	0	0	0	0	0	0	0	0
290	65	0	0	0	0	0	0	0	4868	0	1	0	0	0	1	1	0	0	0	0	0	0	0	0	0	1	23	0	1	0	0	0	0	0	0	0	0	0	0	0	1	0	0	0	1	0	0	0	0
291	72	0	0	0	0	0	0	0	4865	0	0	0	0	1	0	0	1	0	0	0	0	0	0	1	1	0	38	0	1	0	0	0	0	0	0	0	0	0	0	0	0	0	0	0	0	1	0	0	0
292	48	0	0	1	0	0	0	0	9399	0	1	0	0	0	0	1	0	0	0	0	0	0	0	0	0	1	29	0	0	0	0	0	0	0	1	0	0	0	0	0	0	1	0	1	1	0	0	0	0
293	68	0	0	1	0	0	0	0	4883	1	0	0	0	0	0	0	0	0	0	0	0	0	1	0	0	0	42	0	0	1	0	0	0	0	0	0	1	0	1	0	0	0	0	1	1	1	0	0	0
294	62	1	0	0	0	0	0	0	4858	1	0	0	0	0	0	0	0	0	0	0	0	0	0	0	1	0	21	0	1	1	0	0	0	0	0	0	1	0	1	0	0	0	0	0	1	0	0	0	0
295	23	0	0	0	0	0	0	0	9301	1	0	0	0	0	0	0	0	0	0	0	0	0	0	0	0	1	27	0	0	0	0	0	0	0	0	0	0	0	0	0	0	0	0	0	0	0	0	0	0
296	62	0	0	0	1	0	1	0	4875	0	0	0	0	1	0	1	0	0	1	1	0	1	1	0	1	1	48	0	0	0	0	0	0	1	0	0	0	0	0	0	0	0	0	0	0	0	0	0	0
297	61	0	1	0	1	1	0	0	4870	0	0	0	0	1	0	1	1	0	0	1	0	0	1	0	0	1	35	0	0	1	0	0	0	0	0	0	1	0	1	0	0	0	0	1	1	0	0	0	0
298	40	0	0	0	0	0	0	0	4881	1	0	0	0	0	0	0	0	0	0	0	0	0	0	0	0	0	34	0	0	0	0	0	0	0	1	0	0	0	0	0	0	0	0	0	0	0	0	0	0
299	62	1	0	0	0	0	0	0	4880	1	0	0	0	0	0	0	0	0	0	0	0	0	0	0	0	0	42	0	0	0	0	0	1	0	0	0	0	1	1	0	0	0	0	1	2	0	1	0	0
300	56	0	1	0	1	1	0	0	4892	1	0	0	0	0	1	1	0	1	0	1	0	0	1	0	0	1	20	0	0	0	0	0	0	1	0	0	1	0	1	0	0	0	0	0	1	1	0	0	0
301	29	0	0	0	0	0	0	0	4875	0	0	0	0	1	0	0	1	0	0	0	1	0	0	0	0	1	25	0	0	0	0	0	1	0	0	0	0	0	0	0	0	0	0	0	0	0	0	0	0
302	73	1	0	1	0	0	0	0	4870	0	0	0	0	1	0	1	0	0	1	0	0	0	0	0	0	1	24	0	1	0	0	0	0	0	0	0	1	0	1	0	0	0	0	1	2	0	0	0	1
303	45	0	1	0	0	0	0	0	4860	1	0	0	0	0	0	1	0	0	0	0	0	0	0	1	1	1	22	0	0	0	0	0	0	0	0	0	0	0	0	0	0	0	0	0	0	0	0	0	0
304	83	0	0	0	0	0	0	0	4868	1	0	0	0	0	0	0	0	1	0	0	0	0	0	0	0	1	38	0	0	0	0	0	0	1	0	0	0	0	0	0	0	0	0	0	0	0	0	0	0
305	52	0	0	1	0	0	0	0	4870	0	0	0	0	1	0	0	1	0	0	1	0	0	0	0	1	0	26	0	0	0	0	0	0	1	0	0	0	0	0	0	0	0	0	0	0	0	0	0	0
306	54	0	0	1	0	0	0	0	9301	1	0	0	0	0	0	0	0	1	0	0	0	0	1	0	0	1	42	0	0	0	1	0	0	0	1	0	0	1	1	0	0	0	0	1	1	0	0	0	0
307	56	0	1	0	1	1	0	0	4868	0	1	0	0	0	1	1	1	1	1	0	0	1	0	0	0	1	25	0	1	0	0	0	0	0	0	0	1	0	1	0	1	0	0	0	2	0	0	0	0
308	66	0	0	1	1	0	1	0	4870	0	0	0	0	1	0	0	0	1	0	1	0	0	1	0	0	1	38	0	0	0	0	0	1	0	0	0	1	0	1	0	0	0	0	0	1	0	0	0	1
309	57	0	0	0	1	1	0	0	4892	1	0	0	0	0	0	1	0	1	0	0	0	0	1	0	0	1	27	0	1	0	0	0	0	0	0	0	0	0	0	0	1	0	0	0	1	0	0	0	0
310	55	0	0	0	0	0	0	0	4806	1	0	0	0	0	0	0	0	0	0	0	0	0	1	0	0	0	40	0	0	0	1	0	0	0	0	0	0	1	1	0	0	0	0	1	1	0	0	0	0
311	90	0	0	1	0	0	0	0	4207	0	1	0	0	0	0	0	0	1	0	0	1	0	1	0	1	0	35	0	0	0	0	0	0	0	0	0	0	0	0	0	0	0	0	0	0	0	0	0	0
312	45	0	0	1	1	0	1	0	4876	0	0	0	0	1	0	1	0	0	0	0	0	0	0	0	0	0	65	0	0	0	0	0	1	0	0	0	0	0	0	0	0	0	0	0	0	0	0	0	0
313	70	1	0	1	1	1	0	0	4895	1	0	0	0	0	0	0	0	1	0	0	0	0	1	1	0	1	32	0	1	0	0	0	0	0	0	0	0	0	0	1	0	0	0	0	1	0	0	0	0
314	42	0	0	0	0	0	0	0	4870	1	0	0	0	0	0	0	0	0	0	0	0	0	0	0	0	1	23	0	0	0	0	0	0	0	1	0	1	0	1	0	0	0	0	1	1	0	0	0	0
315	73	0	0	0	0	0	0	0	4870	0	0	0	0	1	0	0	0	0	0	0	0	0	0	0	0	1	73	0	0	1	0	0	0	0	0	0	1	0	1	0	0	0	0	0	1	1	0	0	0
316	40	0	0	0	0	0	0	0	4854	1	0	0	0	0	0	0	0	0	0	0	0	0	0	0	1	1	39	0	0	0	0	0	1	0	0	0	0	0	0	0	0	0	0	0	0	0	0	0	0
317	54	0	0	0	1	1	0	0	4854	1	0	0	0	0	1	0	0	0	0	0	0	0	1	0	0	1	25	0	0	0	0	0	0	0	0	0	0	0	0	0	0	0	0	0	0	0	0	0	0
318	71	0	1	1	0	0	0	0	4879	0	0	0	0	0	1	1	0	0	0	0	0	0	0	0	0	0	27	0	0	0	0	0	0	1	0	0	1	0	1	0	0	0	0	1	1	0	0	0	0
319	75	0	1	1	0	0	0	0	4870	0	0	0	0	1	1	1	0	0	0	0	0	0	0	1	0	1	28	0	0	0	0	0	0	0	0	0	0	0	0	0	0	0	0	0	0	0	0	0	0
320	53	0	0	1	0	0	0	0	4872	1	0	0	0	0	1	1	0	0	0	0	0	0	0	0	0	1	25	0	0	1	0	1	0	0	0	1	0	1	1	0	0	0	0	1	1	0	1	0	0
321	23	0	0	1	0	0	0	0	4861	1	0	0	0	0	0	1	0	0	0	0	0	0	0	0	0	1	22	0	0	0	0	0	0	0	1	0	1	0	1	0	0	0	0	1	1	0	0	0	0
322	77	0	0	1	0	0	0	0	4888	1	0	0	0	0	0	1	0	0	0	0	0	0	0	0	0	0	29	1	0	0	0	0	0	0	1	0	0	1	1	0	0	0	0	1	1	0	1	0	0
323	72	0	1	1	0	0	0	0	4858	0	0	0	0	1	0	0	0	1	0	0	1	0	0	1	1	1	23	0	0	0	0	0	0	0	1	0	1	0	1	0	0	0	0	1	1	0	0	0	0
324	63	0	0	0	0	0	0	0	4870	0	1	0	0	0	0	0	0	0	0	0	0	0	1	0	0	1	22	0	0	1	0	0	0	0	0	0	1	0	1	0	0	0	0	1	1	1	0	0	0
325	53	0	0	1	0	0	0	0	4870	0	1	0	0	0	0	1	0	0	1	0	0	0	0	0	0	1	21	0	0	0	0	0	0	0	0	0	0	0	0	0	0	0	0	0	0	0	0	0	0
326	64	0	0	1	0	0	0	0	4861	1	0	0	0	0	0	0	0	0	0	0	0	0	0	0	0	1	25	0	0	0	0	0	0	0	1	0	1	0	1	0	0	0	0	1	1	0	0	0	0
327	68	0	0	0	0	0	0	0	4869	0	1	0	0	0	0	1	0	1	1	1	0	0	1	0	0	1	43	0	0	0	0	0	1	0	0	0	0	0	0	0	0	0	0	0	0	0	0	0	0
328	75	0	1	1	0	0	0	0	4879	0	1	0	0	0	0	1	0	0	1	0	0	0	0	0	0	1	20	0	0	1	0	0	0	0	0	0	1	0	1	0	0	0	0	0	1	0	0	0	0
329	81	1	0	1	0	0	0	0	4868	0	1	0	0	0	0	1	0	1	1	1	0	0	1	0	0	0	25	0	0	0	0	0	1	0	0	0	1	0	1	0	0	0	0	1	1	0	0	0	0
330	48	0	0	0	0	0	0	0	4875	1	0	0	0	0	0	1	0	0	0	0	0	0	0	0	0	1	16	0	1	0	0	0	0	0	0	0	1	0	1	0	0	0	0	0	1	0	0	0	0
331	38	0	0	1	1	0	1	0	4868	0	1	0	0	0	1	1	0	0	0	0	0	0	0	0	0	1	25	0	1	0	0	0	0	0	0	0	0	0	0	0	0	0	0	0	0	0	0	0	0
332	57	0	0	1	0	0	0	0	4887	1	0	0	0	0	1	1	0	0	1	0	0	0	0	0	0	1	26	0	1	0	0	0	0	0	1	0	0	1	1	0	0	0	1	0	1	0	1	0	0
333	63	0	1	1	0	0	0	0	4870	0	0	0	0	1	1	1	0	0	0	0	0	1	0	0	0	1	18	0	1	0	0	0	0	0	0	0	0	0	0	0	0	0	0	0	0	0	0	0	0
334	73	0	0	0	0	0	0	0	4869	0	1	0	0	0	0	0	0	0	0	0	0	0	0	0	1	1	28	0	0	0	0	0	0	1	0	0	0	0	0	0	0	0	0	0	0	0	0	0	0
335	21	0	0	1	0	0	0	0	4879	0	1	0	0	0	0	1	0	0	0	0	0	0	0	0	0	1	27	0	0	0	0	0	0	0	1	0	1	0	1	0	0	0	0	1	1	0	0	0	0
336	42	0	0	0	0	0	0	0	4868	1	0	0	0	0	0	0	0	0	0	0	0	0	0	0	0	1	36	1	0	0	0	0	0	1	0	0	1	0	1	0	0	0	0	0	1	0	0	0	0
337	31	0	0	1	0	0	0	0	4878	0	1	0	0	0	0	1	0	0	0	0	0	0	0	0	0	0	39	0	0	0	0	0	0	0	0	0	1	0	1	0	0	0	0	0	1	0	0	0	0
338	57	0	0	0	0	0	0	0	4878	0	1	0	0	0	1	1	1	0	0	0	0	0	0	0	0	0	23	0	0	0	0	0	0	0	1	0	0	1	1	0	0	0	0	1	1	0	1	0	0
339	46	0	0	1	1	0	1	0	4875	1	0	0	0	0	0	0	0	1	0	1	0	0	1	0	0	0	33	0	1	0	0	0	0	0	0	0	1	0	1	0	0	0	0	1	1	0	0	0	0
340	54	0	0	0	0	0	0	0	4872	1	0	0	0	0	1	1	0	0	0	0	0	0	0	0	0	0	41	0	0	0	0	0	0	0	0	0	1	0	1	0	0	0	0	1	1	0	0	0	0
341	75	0	0	1	0	0	0	0	4868	0	0	0	0	1	1	1	0	0	1	0	0	0	1	0	0	0	35	0	0	0	0	0	0	1	0	0	0	0	0	0	0	0	0	0	0	0	0	0	0
342	27	0	0	0	1	1	0	0	4868	0	1	0	0	0	0	0	1	0	0	0	0	0	0	0	0	1	19	0	0	0	0	0	1	0	0	0	0	1	1	0	0	0	0	1	1	0	0	0	0
343	65	0	0	0	0	0	0	0	4868	0	1	0	0	0	0	0	0	0	0	0	0	0	0	0	0	1	29	0	0	0	0	0	0	1	0	0	0	0	0	0	0	0	0	0	0	0	0	0	0
344	66	0	0	0	0	0	0	0	4359	0	0	0	0	1	0	0	0	0	0	0	0	0	0	0	1	0	38	0	1	0	0	0	0	0	0	0	0	1	1	0	0	0	0	1	1	0	0	0	0
345	54	0	0	0	0	0	0	0	4870	0	1	0	0	0	0	1	0	1	0	0	0	0	0	0	1	1	30	0	0	0	0	0	1	0	0	0	0	1	1	0	0	0	0	0	1	0	1	0	0
346	63	0	0	1	1	1	0	0	4895	0	1	0	0	0	1	1	1	0	0	0	0	0	1	0	0	1	18	0	1	0	0	0	0	0	0	0	1	0	1	0	0	0	0	1	1	0	0	0	0
347	61	0	0	0	1	1	0	0	4895	1	0	0	0	0	0	1	0	0	0	0	0	0	0	0	0	1	23	0	0	1	0	1	0	0	0	0	1	0	1	0	0	0	0	0	1	0	0	0	1
348	20	0	0	0	0	0	0	0	9302	0	1	0	0	0	0	1	0	0	0	0	0	0	0	0	0	0	24	0	0	0	0	0	0	1	0	0	0	0	0	0	0	0	0	0	0	0	0	0	0
349	58	0	0	0	0	0	0	0	4895	1	0	0	0	0	1	1	0	0	0	0	0	0	0	0	0	1	21	0	0	1	0	0	0	0	0	0	1	0	1	1	0	0	0	1	1	1	0	0	0
350	57	0	1	1	1	1	0	0	4872	0	0	0	0	1	1	1	0	0	0	1	0	0	1	0	0	0	31	0	0	0	0	0	1	0	0	0	1	1	1	0	0	0	0	0	2	0	0	0	0
351	72	0	0	1	0	0	0	0	4880	1	0	0	0	0	0	1	0	0	0	1	0	0	0	0	0	1	25	0	1	0	0	0	0	0	0	0	1	0	1	0	0	0	0	0	1	0	0	0	0
352	81	1	0	1	0	0	0	0	4880	1	0	0	0	0	0	0	0	1	0	1	0	0	1	0	0	1	22	0	0	0	0	0	0	0	1	0	0	1	1	0	0	0	0	1	1	0	0	0	0
353	48	0	0	1	0	0	0	0	4870	0	1	0	0	0	0	1	0	1	0	0	0	0	0	0	0	1	31	0	1	0	0	0	0	0	0	0	0	0	0	0	0	0	0	0	0	0	0	0	0
354	37	0	0	1	0	0	0	0	4868	0	0	0	0	1	0	1	0	0	0	0	0	0	0	0	0	1	35	0	0	0	0	0	0	0	1	0	1	0	1	0	0	0	0	1	1	0	0	0	0
355	42	0	1	0	1	0	1	0	4870	0	1	0	0	0	0	0	0	1	0	1	0	0	1	0	0	0	24	0	1	0	0	0	0	0	0	0	1	0	1	0	0	0	0	1	1	0	0	0	0
356	60	0	0	0	1	0	1	0	4870	0	0	0	0	1	0	0	0	0	0	0	1	0	1	0	0	0	24	0	0	0	0	0	1	0	0	0	1	0	1	0	0	0	0	1	1	0	0	0	1
357	65	0	0	0	0	0	0	0	4854	1	0	0	0	0	0	0	0	0	0	0	0	0	0	0	0	1	36	0	0	1	0	0	0	0	0	0	1	0	1	0	0	0	1	1	1	1	0	0	0
358	81	0	1	1	0	0	0	0	4895	1	0	0	0	0	1	1	0	0	1	0	0	0	1	0	0	0	28	0	1	0	0	0	0	0	0	0	0	0	0	0	0	0	0	0	0	0	0	0	0
359	58	0	1	1	0	0	0	0	4880	1	0	0	0	0	0	1	0	0	0	0	1	0	1	0	0	0	34	0	1	0	0	0	0	0	0	0	0	0	0	1	0	0	0	0	1	0	0	0	0
360	80	0	1	1	0	0	0	0	4860	1	0	0	0	0	0	0	0	0	0	0	0	0	0	1	0	1	28	0	0	0	0	0	0	1	0	0	1	1	1	0	0	0	1	1	3	1	0	0	0
361	75	0	1	1	0	0	0	0	4880	1	0	0	0	0	0	0	1	0	0	0	1	0	0	0	1	1	27	0	0	0	0	0	0	0	1	0	0	0	0	0	0	0	0	0	0	0	0	0	0
362	75	0	0	1	0	0	0	0	4868	0	0	0	0	1	0	0	0	0	0	0	0	0	0	0	0	1	35	0	0	1	0	0	0	0	0	0	1	1	1	0	0	0	0	0	2	0	0	0	1
363	20	0	0	1	0	0	0	0	4871	0	1	0	0	0	0	0	0	0	0	0	0	0	0	0	0	1	21	0	0	0	0	0	0	0	1	0	0	1	1	0	0	0	0	0	1	0	1	0	0
364	69	0	0	1	0	0	0	0	4868	0	1	0	0	0	0	1	0	0	0	1	0	0	0	0	0	0	30	0	1	0	0	0	0	0	0	0	1	0	1	0	0	0	0	1	1	0	0	0	0
365	26	0	0	1	0	0	0	0	4871	1	0	0	0	0	0	0	0	0	0	0	0	0	0	0	0	1	28	0	0	0	0	0	0	0	1	0	1	0	1	0	0	0	0	1	1	0	0	0	0
366	22	0	0	1	0	0	0	0	4879	0	1	0	0	0	0	0	0	0	0	0	0	0	0	0	0	1	22	0	1	0	0	0	0	0	0	0	0	0	0	0	1	0	0	0	1	0	0	0	0
367	67	0	1	0	0	0	0	0	4883	1	0	0	0	0	0	1	0	1	0	0	0	0	1	0	0	1	28	0	1	0	0	0	0	0	0	0	0	1	1	0	0	0	0	1	1	0	1	0	0
368	76	1	0	0	0	0	0	0	4879	0	1	0	0	0	1	1	0	0	0	0	1	0	0	1	1	1	22	0	1	0	0	0	0	0	0	0	1	0	1	0	0	0	0	1	1	0	0	0	1
369	56	1	0	0	1	1	0	0	4892	0	0	0	0	1	0	0	0	1	1	1	0	0	1	0	0	1	47	0	1	0	0	0	0	0	0	0	0	0	0	0	0	0	0	0	0	0	0	0	0
370	41	0	0	0	0	0	0	0	4870	0	0	0	0	1	0	0	0	0	0	0	0	0	0	0	0	0	29	0	0	0	0	0	0	1	0	0	0	0	0	0	0	0	0	0	0	0	0	0	0
371	79	0	1	0	0	0	0	0	4880	1	0	0	0	0	0	0	0	0	1	0	0	0	0	0	0	1	33	0	1	0	0	0	0	0	0	0	0	1	1	0	0	0	0	1	1	0	0	0	0
372	64	0	0	0	0	0	0	0	4882	1	0	0	0	0	0	1	0	0	0	0	0	0	0	0	0	0	19	0	0	0	0	0	0	1	0	0	0	0	0	0	0	0	0	0	0	0	0	0	0
373	24	0	0	0	1	1	0	0	4892	0	1	0	0	0	1	0	0	0	0	0	0	0	0	0	0	0	24	0	0	1	0	0	0	0	0	0	1	0	1	0	0	0	0	1	1	1	0	0	0
374	67	0	0	1	0	0	0	0	4871	1	0	0	0	0	1	1	0	0	0	0	0	0	0	0	0	1	29	0	0	0	0	0	0	0	1	1	0	0	0	0	1	0	0	0	1	0	0	0	0
375	72	0	1	1	0	0	0	0	4888	1	0	0	0	0	0	1	0	1	0	0	0	0	1	0	0	1	35	0	0	0	0	0	0	1	0	0	1	0	1	0	0	0	0	1	1	1	0	0	0
376	70	0	0	1	0	0	0	0	4870	0	0	0	0	1	0	1	0	1	0	1	0	0	0	0	0	1	42	0	0	0	0	0	1	0	0	0	1	1	1	0	0	0	0	0	2	0	1	0	0
377	18	0	0	0	1	1	0	0	4860	1	0	0	0	0	0	0	0	0	0	0	0	0	0	0	0	1	23	0	1	0	0	0	0	0	0	0	0	1	1	0	0	0	0	0	1	0	0	0	0
378	20	0	0	0	0	0	0	0	9399	0	1	0	0	0	0	0	0	0	0	0	0	0	0	0	0	0	31	0	0	0	0	0	0	0	1	0	0	0	0	0	0	0	0	0	0	0	0	0	0
379	57	0	0	0	0	0	0	0	4865	0	1	0	0	0	0	0	0	0	0	0	0	0	1	0	0	1	42	0	0	0	0	0	1	0	0	0	0	1	1	0	0	0	0	0	1	0	1	0	0
380	59	1	0	0	0	0	0	0	4870	0	1	0	0	0	0	0	0	0	0	0	0	0	0	1	0	0	21	0	0	0	0	0	0	1	0	0	0	0	0	0	0	0	0	0	0	0	0	0	0
381	53	0	1	1	1	0	1	0	4870	0	0	0	0	1	0	1	0	1	1	1	0	0	0	0	0	1	14	0	1	0	0	0	0	0	0	0	1	0	1	0	0	0	0	0	1	0	0	0	1
382	51	0	1	0	0	0	0	0	4870	0	1	0	0	0	1	1	0	0	1	0	0	0	0	0	0	1	59	0	0	0	0	0	1	0	1	0	0	0	0	0	0	0	0	0	0	0	0	0	0
383	90	0	0	0	0	0	0	0	4873	1	0	0	0	0	0	1	0	0	0	0	0	0	0	0	0	0	27	0	0	1	0	0	0	0	0	0	1	0	1	0	0	0	0	1	1	1	0	0	0
384	83	0	1	1	0	0	0	0	4871	1	0	0	0	0	0	1	0	0	0	0	0	0	1	0	0	0	30	0	0	1	0	0	0	0	0	0	0	0	0	1	0	0	0	0	1	0	0	0	0
385	59	0	0	0	0	0	0	0	4852	0	0	0	0	1	0	0	0	0	0	0	0	0	0	0	0	1	29	0	0	0	0	0	0	1	0	0	0	0	0	0	0	0	0	0	0	0	0	0	0
386	62	0	1	1	1	0	1	0	4870	0	1	0	0	0	1	1	0	0	0	0	0	1	0	0	0	0	29	0	0	0	0	0	1	0	0	0	0	1	1	0	0	0	0	0	3	0	1	0	0
387	69	0	0	0	1	1	0	0	4854	1	0	0	0	0	0	0	0	0	0	1	0	0	1	0	0	1	27	0	0	1	0	0	0	0	0	0	1	0	1	0	0	0	0	1	2	1	0	0	0
388	59	0	0	1	0	0	0	0	4855	0	0	0	0	1	0	1	0	0	0	0	0	0	0	0	0	1	25	0	0	0	0	1	0	0	0	0	0	0	0	0	0	0	0	0	0	0	0	0	0
389	65	0	0	1	0	0	0	0	4870	0	1	0	0	0	0	0	0	1	0	0	0	0	0	0	0	0	38	0	0	1	0	0	0	0	0	0	1	0	1	0	0	0	0	1	1	1	0	0	0
390	85	0	0	0	0	0	0	0	3225	0	1	0	0	0	0	0	0	0	0	0	1	0	0	0	0	1	23	0	1	0	0	0	0	0	0	0	0	0	0	0	0	0	0	0	0	0	1	0	1
391	61	0	0	1	0	0	0	0	9302	1	0	0	0	0	0	0	0	0	0	0	0	0	0	0	0	1	29	0	1	0	0	0	0	0	0	0	0	1	1	0	1	0	0	0	2	0	0	0	0
392	24	0	0	0	1	1	0	0	4883	1	0	0	0	0	0	0	0	0	0	1	0	0	1	0	0	0	27	0	0	0	0	0	1	0	0	0	0	1	1	0	0	0	0	0	1	0	0	0	0
393	56	0	0	1	0	0	0	0	4888	1	0	0	0	0	0	1	0	0	0	0	0	0	0	0	1	0	44	0	1	0	0	0	0	0	0	0	0	0	0	0	0	0	0	0	0	0	0	0	0
394	78	0	0	1	0	0	0	0	4870	0	1	0	0	0	0	1	0	1	0	1	0	0	0	0	0	1	25	0	1	0	0	0	0	0	0	0	0	0	0	0	1	0	0	0	1	0	0	0	0
395	57	1	0	0	0	0	0	0	4873	0	0	0	0	1	0	1	0	0	0	0	0	0	1	0	1	0	22	0	1	0	0	0	0	0	0	0	1	0	1	0	0	0	0	0	1	0	0	0	0
396	63	0	0	1	0	0	0	0	4871	1	0	0	0	0	1	1	0	1	0	0	0	0	0	0	0	1	25	0	0	0	0	0	0	1	0	0	0	0	0	0	0	0	0	0	0	0	0	0	0
397	42	0	0	0	0	0	0	0	4870	0	0	0	0	1	0	0	0	0	0	0	1	0	0	0	1	1	22	0	0	0	0	0	1	0	0	0	0	0	0	0	0	0	0	0	0	0	0	0	0
398	41	0	0	0	1	1	0	0	4870	0	1	0	0	0	1	1	0	0	0	1	0	0	1	0	0	1	24	0	0	1	0	0	0	0	0	0	1	1	1	0	0	0	0	1	2	0	0	1	0
399	56	0	0	1	0	0	0	0	4880	1	0	0	0	0	1	1	0	0	0	0	0	0	0	0	0	0	31	0	1	0	0	0	0	0	0	0	0	1	1	0	1	0	0	0	2	0	0	0	0
400	61	0	1	1	0	0	0	0	4885	0	0	0	0	1	0	1	0	0	1	0	0	0	1	0	1	0	38	0	1	0	0	0	0	0	0	0	0	0	0	0	0	0	0	0	0	0	0	0	0
401	81	0	1	1	0	0	0	0	4883	0	0	0	0	1	0	1	0	1	1	0	0	0	0	0	0	0	24	0	1	1	0	0	0	0	0	0	1	0	1	0	0	0	0	1	1	0	0	0	0
402	68	1	0	1	0	0	0	0	2835	1	0	0	0	0	0	1	0	1	0	0	1	0	0	0	0	1	27	0	1	0	0	0	0	0	0	0	0	0	0	0	0	0	0	0	0	0	0	0	0
403	45	0	0	0	0	0	0	0	4870	0	1	0	0	0	0	0	0	0	0	0	0	0	1	0	0	0	49	0	0	1	0	0	0	0	0	0	1	0	1	0	0	0	0	1	1	0	0	0	0
404	26	0	0	0	0	0	0	0	4873	1	0	0	0	0	0	1	0	0	0	0	0	0	0	0	0	0	24	0	1	0	0	0	0	0	0	0	0	1	1	0	1	0	0	0	3	0	0	0	0
405	67	1	0	1	0	0	0	0	4878	0	1	0	0	0	1	1	0	0	0	0	0	0	1	0	0	0	26	0	1	0	0	0	0	0	0	0	1	0	1	0	0	0	0	0	2	0	0	0	1
406	42	1	0	1	0	0	0	0	4881	0	0	0	0	1	0	0	0	0	0	0	1	0	0	0	1	1	20	0	1	0	0	0	0	0	0	0	1	0	1	0	0	0	0	1	1	0	0	0	0
407	66	0	1	1	0	0	0	0	4868	0	0	0	0	1	0	1	0	1	1	0	0	0	1	0	0	0	39	0	1	0	0	0	0	0	0	0	0	1	0	1	0	0	1	0	2	0	0	1	0
408	50	0	0	1	1	0	1	0	4875	0	0	0	0	1	0	0	0	0	0	1	0	0	1	0	0	0	38	0	1	1	0	0	1	0	1	0	1	1	1	1	0	0	1	1	5	0	1	0	0
409	49	0	0	1	1	1	0	0	4880	1	0	0	0	0	1	0	0	0	0	0	0	0	1	1	0	0	14	0	1	0	0	0	0	0	0	0	0	1	1	0	0	0	0	1	1	0	0	0	0
410	69	0	1	1	0	0	0	0	4878	0	1	0	0	0	0	0	0	0	0	0	0	0	1	0	0	0	78	0	1	0	0	0	0	0	0	0	0	0	0	0	0	0	0	0	0	0	0	0	0
411	22	0	0	0	1	1	0	0	4870	0	1	0	0	0	0	1	0	0	0	0	0	0	0	0	0	0	22	0	0	1	0	0	0	0	0	0	1	0	1	0	0	0	0	0	1	0	0	0	0
412	55	0	0	1	0	0	0	0	4870	0	1	0	0	0	0	0	0	0	0	0	0	0	0	0	0	1	35	0	0	1	0	0	0	0	0	0	0	1	1	0	0	0	0	1	1	0	0	0	0
413	54	0	0	1	0	0	0	0	4870	0	1	0	0	0	1	1	0	0	0	0	0	0	0	0	0	0	23	0	0	0	0	0	0	1	0	0	0	1	1	0	0	0	0	0	2	0	0	0	0
414	29	0	0	0	1	1	0	0	4892	1	0	0	0	0	1	1	0	0	0	0	0	0	0	0	1	1	29	0	1	0	0	0	0	0	0	0	0	0	0	0	0	0	0	0	0	0	0	0	0
415	21	0	0	0	0	0	0	0	4869	0	0	0	0	1	0	1	0	0	0	0	0	0	0	0	0	1	31	0	0	1	0	0	0	0	0	0	1	0	1	0	0	0	0	1	1	1	0	0	0
416	84	0	1	1	0	0	0	0	4883	1	0	0	0	0	0	0	0	1	0	0	0	0	0	0	0	0	28	0	0	0	0	0	0	1	0	0	1	0	1	0	0	0	0	0	1	0	0	0	0
417	27	0	0	0	0	0	0	0	4883	1	0	0	0	0	0	0	0	0	0	0	0	0	0	0	0	1	30	0	1	0	0	0	0	0	0	0	0	1	1	0	1	0	0	0	2	0	1	0	0
418	67	0	1	1	1	0	1	0	4870	0	0	0	0	1	0	0	0	1	1	0	0	0	1	0	0	1	39	0	1	0	0	0	0	0	0	0	1	0	1	0	0	0	0	1	1	0	0	0	1
419	57	0	0	1	1	1	0	0	4873	1	0	0	0	0	0	0	0	1	0	1	0	0	1	0	0	1	23	0	1	0	0	0	0	0	0	0	0	0	0	0	0	0	0	0	0	0	0	0	0
420	44	0	0	0	0	0	0	0	4871	1	0	0	0	0	0	1	0	0	0	0	0	1	0	0	0	0	30	0	0	0	0	0	0	1	0	0	0	0	0	0	0	0	0	0	0	0	0	0	0
421	75	0	1	1	0	0	0	0	4865	0	0	0	0	1	0	0	0	1	1	0	0	0	0	0	0	1	28	0	0	0	0	0	0	1	0	0	0	0	0	0	0	0	0	0	0	0	0	0	0
422	68	0	0	1	0	0	0	0	4870	0	0	0	0	1	0	0	0	1	1	0	0	0	0	0	0	0	32	0	1	0	0	0	0	0	0	0	1	0	1	0	0	0	0	0	1	0	0	0	0
423	77	0	0	1	0	0	0	0	4869	0	1	0	0	0	0	0	0	1	0	0	0	0	0	0	0	1	29	0	0	1	0	0	0	0	0	0	1	0	1	0	0	0	1	1	1	1	0	0	0
424	26	0	0	1	0	0	0	0	4860	1	0	0	0	0	0	1	0	0	0	0	0	0	0	0	0	1	28	0	1	0	0	0	0	0	0	0	1	1	1	0	0	0	1	1	2	0	0	0	0
425	77	0	1	1	0	0	0	0	4870	0	1	0	0	0	0	0	1	1	0	0	0	0	0	0	0	1	28	0	1	0	0	0	0	0	0	0	1	0	1	0	0	0	0	0	1	0	0	0	1
426	67	1	0	1	0	0	0	0	4873	0	0	0	0	1	0	0	1	1	1	0	0	1	1	0	0	1	42	0	0	0	0	1	1	0	1	0	0	1	1	0	0	0	0	1	1	0	1	0	0
427	77	1	0	0	0	0	0	0	4878	0	0	0	0	1	0	0	1	1	1	0	0	0	0	0	0	0	45	0	1	0	0	0	0	0	0	0	0	0	0	0	0	0	0	0	0	0	0	0	0
428	77	0	0	0	0	0	0	0	4883	1	0	0	0	0	0	1	1	1	0	1	0	0	0	1	0	1	27	0	0	1	0	0	0	0	0	0	1	0	1	0	0	0	0	1	1	0	0	0	0
429	56	0	0	1	1	1	0	0	4870	0	1	0	0	0	1	1	0	0	0	0	0	0	0	0	0	1	21	0	1	0	0	0	0	0	0	0	0	0	0	0	1	0	0	0	1	0	0	0	0
430	83	0	0	1	0	0	0	0	4852	1	0	0	0	0	0	0	0	1	0	0	0	1	0	0	0	1	28	0	0	1	0	0	0	0	0	0	0	1	1	0	0	0	0	0	1	0	0	0	0
431	36	0	0	0	0	0	0	0	4860	1	0	0	0	0	1	1	0	0	0	0	0	1	0	0	0	1	33	0	0	0	0	0	1	0	0	0	0	1	1	0	0	0	1	1	1	0	0	1	0
432	58	1	0	0	1	1	0	0	4892	0	0	0	0	1	0	0	0	0	0	1	0	0	1	0	0	0	24	0	0	0	0	0	1	1	0	0	1	1	1	1	0	0	0	1	4	0	0	1	1
433	59	0	0	1	0	0	0	0	4874	1	0	0	0	0	1	0	0	1	0	0	0	0	0	0	0	1	29	0	0	0	0	0	1	0	0	0	0	1	1	0	0	0	0	0	1	0	0	0	0
434	64	0	0	0	0	0	0	0	4854	1	0	0	0	0	0	0	0	0	0	0	0	0	0	0	1	1	33	0	0	0	0	0	1	0	0	0	0	0	0	0	0	0	0	0	0	0	0	0	0
435	41	0	0	0	1	1	0	0	4871	1	0	0	0	0	1	1	0	0	0	1	0	0	0	0	0	1	28	0	1	0	0	0	0	0	0	0	0	0	0	0	0	0	0	0	0	0	0	0	0
436	30	0	0	0	1	0	1	0	4870	0	1	0	0	0	0	1	0	0	0	0	0	0	0	0	0	1	25	0	0	1	0	0	0	0	0	0	1	1	1	0	0	0	0	0	2	0	0	0	0
437	65	0	0	0	1	1	0	0	4870	0	0	0	0	1	0	0	0	0	0	1	0	0	1	1	1	1	41	0	0	1	0	0	0	0	0	0	1	0	1	0	0	0	0	0	1	0	0	0	0
438	28	0	0	0	0	0	0	0	989	1	0	0	0	0	0	0	0	0	0	0	0	0	0	0	1	0	22	0	1	0	0	0	0	0	0	0	1	0	0	0	0	0	0	1	1	0	0	0	0
439	81	0	1	1	0	0	0	0	4860	0	0	0	0	1	0	0	0	1	0	0	0	0	1	0	0	0	22	0	0	1	0	0	0	0	0	0	1	0	1	0	0	0	0	1	1	0	0	0	1
440	84	0	0	1	0	0	0	0	4871	1	0	0	0	0	0	0	0	1	0	0	0	0	0	0	0	1	32	0	0	0	0	0	0	1	0	0	0	0	0	0	0	0	0	0	0	0	0	0	0
441	60	0	0	0	1	1	0	0	4870	0	1	0	0	0	1	1	0	1	1	0	0	0	1	0	0	1	18	0	1	0	0	0	0	0	0	0	0	0	0	0	1	0	0	0	1	0	0	0	0
442	47	0	1	0	0	0	0	0	4870	0	0	0	0	1	1	1	0	0	0	0	0	0	0	0	0	1	19	0	1	0	0	0	0	0	0	0	1	1	1	0	1	0	0	0	3	0	0	0	0
[truncated: 122 more columns]
